# Supplementary material for: Mechanism of Mutation-Induced Effects on the Catalytic Function of TEV Protease: A Molecular Dynamics Study
Source: Molecules. 2024 Feb 29;29(5):1071. doi: 10.3390/molecules29051071 (PMC10934673; doi:10.3390/molecules29051071)
Supplement: Supplementary file 1 [file molecules-29-01071-s001.zip]

Archive with 3 entries (3 files):
- eTEV-complex-model.pdb
- uTEV3-complex-model.pdb
- WT-complex-model.pdb
