# Supplementary material for: Mechanism of Mutation-Induced Effects on the Catalytic Function of TEV Protease: A Molecular Dynamics Study
Source: Molecules. 2024 Feb 29;29(5):1071. doi: 10.3390/molecules29051071 (PMC10934673; doi:10.3390/molecules29051071)
Supplement: Supplementary file 1 [file molecules-29-01071-s001.zip › uTEV3-complex-model.pdb]

REMARK   Accelrys Discovery Studio PDB file
REMARK   Created:  2023-07-19T14:15:34Z
ATOM      1  N   GLY A   1       1.684 -26.424 -12.805  1.00  0.00           N1+
ATOM      2  CA  GLY A   1       2.387 -27.698 -12.756  1.00  0.00           C  
ATOM      3  C   GLY A   1       2.995 -27.917 -11.385  1.00  0.00           C  
ATOM      4  O   GLY A   1       3.084 -26.984 -10.584  1.00  0.00           O  
ATOM      5  N   GLU A   2       3.413 -29.144 -11.109  1.00  0.00           N  
ATOM      6  CA  GLU A   2       4.021 -29.473  -9.827  1.00  0.00           C  
ATOM      7  CB  GLU A   2       4.393 -30.959  -9.793  1.00  0.00           C  
ATOM      8  CG  GLU A   2       3.200 -31.928  -9.854  1.00  0.00           C  
ATOM      9  CD  GLU A   2       2.731 -32.245 -11.270  1.00  0.00           C  
ATOM     10  OE1 GLU A   2       3.060 -31.499 -12.174  1.00  0.00           O  
ATOM     11  OE2 GLU A   2       2.047 -33.223 -11.441  1.00  0.00           O1-
ATOM     12  C   GLU A   2       5.261 -28.619  -9.586  1.00  0.00           C  
ATOM     13  O   GLU A   2       6.144 -28.523 -10.447  1.00  0.00           O  
ATOM     14  N   SER A   3       5.383 -28.078  -8.374  1.00  0.00           N  
ATOM     15  CA  SER A   3       6.505 -27.210  -8.008  1.00  0.00           C  
ATOM     16  CB  SER A   3       6.115 -26.346  -6.821  1.00  0.00           C  
ATOM     17  OG  SER A   3       5.069 -25.472  -7.152  1.00  0.00           O  
ATOM     18  C   SER A   3       7.767 -27.992  -7.675  1.00  0.00           C  
ATOM     19  O   SER A   3       8.264 -27.985  -6.550  1.00  0.00           O  
ATOM     20  N   LEU A   4       8.330 -28.618  -8.693  1.00  0.00           N  
ATOM     21  CA  LEU A   4       9.470 -29.518  -8.525  1.00  0.00           C  
ATOM     22  CB  LEU A   4       9.503 -30.493  -9.707  1.00  0.00           C  
ATOM     23  CG  LEU A   4       8.256 -31.428  -9.860  1.00  0.00           C  
ATOM     24  CD1 LEU A   4       8.386 -32.218 -11.144  1.00  0.00           C  
ATOM     25  CD2 LEU A   4       8.118 -32.371  -8.664  1.00  0.00           C  
ATOM     26  C   LEU A   4      10.787 -28.758  -8.443  1.00  0.00           C  
ATOM     27  O   LEU A   4      11.856 -29.342  -8.271  1.00  0.00           O  
ATOM     28  N   PHE A   5      10.695 -27.446  -8.577  1.00  0.00           N  
ATOM     29  CA  PHE A   5      11.819 -26.537  -8.530  1.00  0.00           C  
ATOM     30  CB  PHE A   5      11.598 -25.408  -9.538  1.00  0.00           C  
ATOM     31  CG  PHE A   5      10.305 -24.673  -9.330  1.00  0.00           C  
ATOM     32  CD1 PHE A   5      10.209 -23.638  -8.418  1.00  0.00           C  
ATOM     33  CD2 PHE A   5       9.177 -25.025 -10.048  1.00  0.00           C  
ATOM     34  CE1 PHE A   5       9.019 -22.977  -8.228  1.00  0.00           C  
ATOM     35  CE2 PHE A   5       7.992 -24.360  -9.853  1.00  0.00           C  
ATOM     36  CZ  PHE A   5       7.916 -23.342  -8.940  1.00  0.00           C  
ATOM     37  C   PHE A   5      12.075 -25.946  -7.138  1.00  0.00           C  
ATOM     38  O   PHE A   5      13.028 -25.182  -6.971  1.00  0.00           O  
ATOM     39  N   LYS A   6      11.232 -26.252  -6.139  1.00  0.00           N  
ATOM     40  CA  LYS A   6      11.457 -25.658  -4.814  1.00  0.00           C  
ATOM     41  CB  LYS A   6      10.801 -24.286  -4.703  1.00  0.00           C  
ATOM     42  CG  LYS A   6       9.290 -24.331  -4.768  1.00  0.00           C  
ATOM     43  CD  LYS A   6       8.690 -22.966  -4.571  1.00  0.00           C  
ATOM     44  CE  LYS A   6       7.177 -23.010  -4.651  1.00  0.00           C  
ATOM     45  NZ  LYS A   6       6.581 -23.788  -3.513  1.00  0.00           N1+
ATOM     46  C   LYS A   6      10.928 -26.491  -3.651  1.00  0.00           C  
ATOM     47  O   LYS A   6      10.060 -27.342  -3.818  1.00  0.00           O  
ATOM     48  N   GLY A   7      11.436 -26.220  -2.451  1.00  0.00           N  
ATOM     49  CA  GLY A   7      10.887 -26.844  -1.254  1.00  0.00           C  
ATOM     50  C   GLY A   7       9.832 -25.906  -0.643  1.00  0.00           C  
ATOM     51  O   GLY A   7       9.507 -24.891  -1.257  1.00  0.00           O  
ATOM     52  N   PRO A   8       9.260 -26.244   0.536  1.00  0.00           N  
ATOM     53  CA  PRO A   8       8.300 -25.470   1.307  1.00  0.00           C  
ATOM     54  CD  PRO A   8       9.575 -27.555   1.136  1.00  0.00           C  
ATOM     55  CB  PRO A   8       8.010 -26.375   2.513  1.00  0.00           C  
ATOM     56  CG  PRO A   8       8.397 -27.765   2.062  1.00  0.00           C  
ATOM     57  C   PRO A   8       8.945 -24.165   1.749  1.00  0.00           C  
ATOM     58  O   PRO A   8      10.179 -24.104   1.916  1.00  0.00           O  
ATOM     59  N   ARG A   9       8.141 -23.132   1.920  1.00  0.00           N  
ATOM     60  CA  ARG A   9       8.649 -21.861   2.419  1.00  0.00           C  
ATOM     61  CB  ARG A   9       8.806 -20.809   1.325  1.00  0.00           C  
ATOM     62  CG  ARG A   9      10.061 -20.841   0.526  1.00  0.00           C  
ATOM     63  CD  ARG A   9       9.939 -21.694  -0.645  1.00  0.00           C  
ATOM     64  NE  ARG A   9      11.097 -21.619  -1.460  1.00  0.00           N  
ATOM     65  CZ  ARG A   9      12.208 -22.347  -1.282  1.00  0.00           C  
ATOM     66  NH1 ARG A   9      12.332 -23.230  -0.280  1.00  0.00           N1+
ATOM     67  NH2 ARG A   9      13.183 -22.142  -2.137  1.00  0.00           N  
ATOM     68  C   ARG A   9       7.722 -21.270   3.423  1.00  0.00           C  
ATOM     69  O   ARG A   9       6.510 -21.356   3.277  1.00  0.00           O  
ATOM     70  N   ASP A  10       8.272 -20.568   4.378  1.00  0.00           N  
ATOM     71  CA  ASP A  10       7.443 -19.862   5.316  1.00  0.00           C  
ATOM     72  CB  ASP A  10       8.177 -19.697   6.645  1.00  0.00           C  
ATOM     73  CG  ASP A  10       8.420 -20.974   7.428  1.00  0.00           C  
ATOM     74  OD1 ASP A  10       7.681 -21.913   7.308  1.00  0.00           O  
ATOM     75  OD2 ASP A  10       9.384 -20.965   8.177  1.00  0.00           O1-
ATOM     76  C   ASP A  10       7.152 -18.471   4.791  1.00  0.00           C  
ATOM     77  O   ASP A  10       8.056 -17.644   4.724  1.00  0.00           O  
ATOM     78  N   TYR A  11       5.906 -18.178   4.445  1.00  0.00           N  
ATOM     79  CA  TYR A  11       5.587 -16.839   3.948  1.00  0.00           C  
ATOM     80  CB  TYR A  11       4.729 -16.909   2.708  1.00  0.00           C  
ATOM     81  CG  TYR A  11       5.426 -17.495   1.510  1.00  0.00           C  
ATOM     82  CD1 TYR A  11       6.210 -16.687   0.718  1.00  0.00           C  
ATOM     83  CD2 TYR A  11       5.267 -18.828   1.189  1.00  0.00           C  
ATOM     84  CE1 TYR A  11       6.823 -17.205  -0.391  1.00  0.00           C  
ATOM     85  CE2 TYR A  11       5.877 -19.339   0.080  1.00  0.00           C  
ATOM     86  CZ  TYR A  11       6.656 -18.521  -0.712  1.00  0.00           C  
ATOM     87  OH  TYR A  11       7.273 -19.017  -1.825  1.00  0.00           O  
ATOM     88  C   TYR A  11       4.888 -16.043   5.031  1.00  0.00           C  
ATOM     89  O   TYR A  11       4.507 -14.885   4.840  1.00  0.00           O  
ATOM     90  N   ASN A  12       4.773 -16.657   6.199  1.00  0.00           N  
ATOM     91  CA  ASN A  12       4.132 -16.023   7.330  1.00  0.00           C  
ATOM     92  CB  ASN A  12       3.904 -17.025   8.431  1.00  0.00           C  
ATOM     93  CG  ASN A  12       2.816 -17.985   8.093  1.00  0.00           C  
ATOM     94  OD1 ASN A  12       1.894 -17.678   7.325  1.00  0.00           O  
ATOM     95  ND2 ASN A  12       2.922 -19.172   8.619  1.00  0.00           N  
ATOM     96  C   ASN A  12       4.888 -14.778   7.821  1.00  0.00           C  
ATOM     97  O   ASN A  12       4.236 -13.824   8.237  1.00  0.00           O  
ATOM     98  N   PRO A  13       6.251 -14.714   7.770  1.00  0.00           N  
ATOM     99  CA  PRO A  13       7.035 -13.547   8.133  1.00  0.00           C  
ATOM    100  CD  PRO A  13       7.110 -15.899   7.474  1.00  0.00           C  
ATOM    101  CB  PRO A  13       8.480 -14.009   7.906  1.00  0.00           C  
ATOM    102  CG  PRO A  13       8.429 -15.503   8.047  1.00  0.00           C  
ATOM    103  C   PRO A  13       6.694 -12.340   7.261  1.00  0.00           C  
ATOM    104  O   PRO A  13       7.031 -11.213   7.614  1.00  0.00           O  
ATOM    105  N   ILE A  14       6.223 -12.611   6.017  1.00  0.00           N  
ATOM    106  CA  ILE A  14       5.754 -11.659   5.043  1.00  0.00           C  
ATOM    107  CB  ILE A  14       5.879 -12.211   3.654  1.00  0.00           C  
ATOM    108  CG1 ILE A  14       7.349 -12.589   3.416  1.00  0.00           C  
ATOM    109  CG2 ILE A  14       5.353 -11.180   2.640  1.00  0.00           C  
ATOM    110  CD1 ILE A  14       7.569 -13.456   2.182  1.00  0.00           C  
ATOM    111  C   ILE A  14       4.324 -11.224   5.280  1.00  0.00           C  
ATOM    112  O   ILE A  14       4.037 -10.030   5.304  1.00  0.00           O  
ATOM    113  N   SER A  15       3.379 -12.182   5.466  1.00  0.00           N  
ATOM    114  CA  SER A  15       1.968 -11.871   5.639  1.00  0.00           C  
ATOM    115  CB  SER A  15       1.120 -13.099   5.483  1.00  0.00           C  
ATOM    116  OG  SER A  15       1.309 -13.979   6.544  1.00  0.00           O  
ATOM    117  C   SER A  15       1.688 -11.208   6.986  1.00  0.00           C  
ATOM    118  O   SER A  15       0.764 -10.397   7.102  1.00  0.00           O  
ATOM    119  N   SER A  16       2.556 -11.448   7.979  1.00  0.00           N  
ATOM    120  CA  SER A  16       2.445 -10.868   9.308  1.00  0.00           C  
ATOM    121  CB  SER A  16       3.443 -11.509  10.249  1.00  0.00           C  
ATOM    122  OG  SER A  16       4.747 -11.130   9.930  1.00  0.00           O  
ATOM    123  C   SER A  16       2.659  -9.356   9.321  1.00  0.00           C  
ATOM    124  O   SER A  16       2.361  -8.697  10.322  1.00  0.00           O  
ATOM    125  N   THR A  17       3.199  -8.798   8.235  1.00  0.00           N  
ATOM    126  CA  THR A  17       3.434  -7.371   8.124  1.00  0.00           C  
ATOM    127  CB  THR A  17       4.893  -7.065   7.744  1.00  0.00           C  
ATOM    128  OG1 THR A  17       5.198  -7.672   6.488  1.00  0.00           O  
ATOM    129  CG2 THR A  17       5.836  -7.608   8.794  1.00  0.00           C  
ATOM    130  C   THR A  17       2.508  -6.740   7.084  1.00  0.00           C  
ATOM    131  O   THR A  17       2.650  -5.561   6.748  1.00  0.00           O  
ATOM    132  N   ILE A  18       1.612  -7.524   6.452  1.00  0.00           N  
ATOM    133  CA  ILE A  18       0.737  -6.916   5.484  1.00  0.00           C  
ATOM    134  CB  ILE A  18       0.164  -7.891   4.486  1.00  0.00           C  
ATOM    135  CG1 ILE A  18       1.296  -8.552   3.688  1.00  0.00           C  
ATOM    136  CG2 ILE A  18      -0.836  -7.165   3.571  1.00  0.00           C  
ATOM    137  CD1 ILE A  18       0.820  -9.714   2.821  1.00  0.00           C  
ATOM    138  C   ILE A  18      -0.398  -6.240   6.211  1.00  0.00           C  
ATOM    139  O   ILE A  18      -1.066  -6.840   7.052  1.00  0.00           O  
ATOM    140  N   CYS A  19      -0.613  -4.942   5.895  1.00  0.00           N  
ATOM    141  CA  CYS A  19      -1.624  -4.092   6.474  1.00  0.00           C  
ATOM    142  CB  CYS A  19      -0.976  -2.768   6.879  1.00  0.00           C  
ATOM    143  SG  CYS A  19       0.380  -2.953   8.006  1.00  0.00           S  
ATOM    144  C   CYS A  19      -2.680  -3.755   5.446  1.00  0.00           C  
ATOM    145  O   CYS A  19      -2.361  -3.523   4.278  1.00  0.00           O  
ATOM    146  N   HIS A  20      -3.928  -3.659   5.869  1.00  0.00           N  
ATOM    147  CA  HIS A  20      -4.956  -3.189   4.959  1.00  0.00           C  
ATOM    148  ND1 HIS A  20      -8.136  -2.493   4.329  1.00  0.00           N  
ATOM    149  CG  HIS A  20      -7.252  -3.522   4.095  1.00  0.00           C  
ATOM    150  CB  HIS A  20      -6.256  -3.965   5.095  1.00  0.00           C  
ATOM    151  NE2 HIS A  20      -8.497  -3.180   2.339  1.00  0.00           N  
ATOM    152  CD2 HIS A  20      -7.476  -3.931   2.829  1.00  0.00           C  
ATOM    153  CE1 HIS A  20      -8.880  -2.314   3.249  1.00  0.00           C  
ATOM    154  C   HIS A  20      -5.155  -1.700   5.199  1.00  0.00           C  
ATOM    155  O   HIS A  20      -5.326  -1.247   6.336  1.00  0.00           O  
ATOM    156  N   LEU A  21      -5.104  -0.921   4.132  1.00  0.00           N  
ATOM    157  CA  LEU A  21      -5.196   0.527   4.232  1.00  0.00           C  
ATOM    158  CB  LEU A  21      -3.931   1.093   3.558  1.00  0.00           C  
ATOM    159  CG  LEU A  21      -2.562   0.535   4.079  1.00  0.00           C  
ATOM    160  CD1 LEU A  21      -1.447   1.081   3.214  1.00  0.00           C  
ATOM    161  CD2 LEU A  21      -2.346   0.908   5.535  1.00  0.00           C  
ATOM    162  C   LEU A  21      -6.424   1.132   3.535  1.00  0.00           C  
ATOM    163  O   LEU A  21      -6.687   0.849   2.361  1.00  0.00           O  
ATOM    164  N   THR A  22      -7.176   1.989   4.243  1.00  0.00           N  
ATOM    165  CA  THR A  22      -8.288   2.688   3.572  1.00  0.00           C  
ATOM    166  CB  THR A  22      -9.694   2.288   4.084  1.00  0.00           C  
ATOM    167  OG1 THR A  22      -9.894   0.893   3.906  1.00  0.00           O  
ATOM    168  CG2 THR A  22     -10.774   3.050   3.273  1.00  0.00           C  
ATOM    169  C   THR A  22      -8.158   4.198   3.701  1.00  0.00           C  
ATOM    170  O   THR A  22      -8.180   4.765   4.800  1.00  0.00           O  
ATOM    171  N   ASN A  23      -8.057   4.863   2.563  1.00  0.00           N  
ATOM    172  CA  ASN A  23      -7.934   6.312   2.510  1.00  0.00           C  
ATOM    173  CB  ASN A  23      -6.875   6.737   1.515  1.00  0.00           C  
ATOM    174  CG  ASN A  23      -6.687   8.213   1.470  1.00  0.00           C  
ATOM    175  OD1 ASN A  23      -7.114   8.943   2.371  1.00  0.00           O  
ATOM    176  ND2 ASN A  23      -6.075   8.661   0.425  1.00  0.00           N  
ATOM    177  C   ASN A  23      -9.297   6.935   2.213  1.00  0.00           C  
ATOM    178  O   ASN A  23      -9.831   6.787   1.108  1.00  0.00           O  
ATOM    179  N   GLU A  24      -9.905   7.523   3.235  1.00  0.00           N  
ATOM    180  CA  GLU A  24     -11.256   8.076   3.156  1.00  0.00           C  
ATOM    181  CB  GLU A  24     -12.033   7.630   4.404  1.00  0.00           C  
ATOM    182  CG  GLU A  24     -13.475   8.081   4.510  1.00  0.00           C  
ATOM    183  CD  GLU A  24     -14.148   7.507   5.741  1.00  0.00           C  
ATOM    184  OE1 GLU A  24     -13.498   6.779   6.470  1.00  0.00           O  
ATOM    185  OE2 GLU A  24     -15.300   7.794   5.953  1.00  0.00           O1-
ATOM    186  C   GLU A  24     -11.208   9.594   3.024  1.00  0.00           C  
ATOM    187  O   GLU A  24     -10.819  10.289   3.964  1.00  0.00           O  
ATOM    188  N   SER A  25     -11.621  10.124   1.862  1.00  0.00           N  
ATOM    189  CA  SER A  25     -11.498  11.564   1.598  1.00  0.00           C  
ATOM    190  CB  SER A  25     -10.080  11.852   1.111  1.00  0.00           C  
ATOM    191  OG  SER A  25      -9.888  13.221   0.824  1.00  0.00           O  
ATOM    192  C   SER A  25     -12.486  12.100   0.559  1.00  0.00           C  
ATOM    193  O   SER A  25     -12.729  11.494  -0.483  1.00  0.00           O  
ATOM    194  N   ASP A  26     -13.058  13.269   0.829  1.00  0.00           N  
ATOM    195  CA  ASP A  26     -13.934  13.960  -0.120  1.00  0.00           C  
ATOM    196  CB  ASP A  26     -13.075  14.493  -1.263  1.00  0.00           C  
ATOM    197  CG  ASP A  26     -11.994  15.448  -0.744  1.00  0.00           C  
ATOM    198  OD1 ASP A  26     -12.268  16.241   0.140  1.00  0.00           O  
ATOM    199  OD2 ASP A  26     -10.872  15.352  -1.221  1.00  0.00           O1-
ATOM    200  C   ASP A  26     -15.084  13.094  -0.672  1.00  0.00           C  
ATOM    201  O   ASP A  26     -15.390  13.130  -1.869  1.00  0.00           O  
ATOM    202  N   GLY A  27     -15.707  12.305   0.204  1.00  0.00           N  
ATOM    203  CA  GLY A  27     -16.858  11.468  -0.142  1.00  0.00           C  
ATOM    204  C   GLY A  27     -16.529  10.128  -0.803  1.00  0.00           C  
ATOM    205  O   GLY A  27     -17.438   9.354  -1.110  1.00  0.00           O  
ATOM    206  N   HIS A  28     -15.249   9.830  -1.001  1.00  0.00           N  
ATOM    207  CA  HIS A  28     -14.857   8.598  -1.670  1.00  0.00           C  
ATOM    208  ND1 HIS A  28     -15.836  10.871  -3.924  1.00  0.00           N  
ATOM    209  CG  HIS A  28     -15.483   9.524  -3.975  1.00  0.00           C  
ATOM    210  CB  HIS A  28     -14.398   8.919  -3.098  1.00  0.00           C  
ATOM    211  NE2 HIS A  28     -17.094   9.958  -5.405  1.00  0.00           N  
ATOM    212  CD2 HIS A  28     -16.284   8.962  -4.910  1.00  0.00           C  
ATOM    213  CE1 HIS A  28     -16.804  11.096  -4.790  1.00  0.00           C  
ATOM    214  C   HIS A  28     -13.749   7.860  -0.925  1.00  0.00           C  
ATOM    215  O   HIS A  28     -12.982   8.458  -0.164  1.00  0.00           O  
ATOM    216  N   THR A  29     -13.648   6.548  -1.126  1.00  0.00           N  
ATOM    217  CA  THR A  29     -12.588   5.756  -0.511  1.00  0.00           C  
ATOM    218  CB  THR A  29     -13.155   4.729   0.500  1.00  0.00           C  
ATOM    219  OG1 THR A  29     -14.431   4.236   0.132  1.00  0.00           O  
ATOM    220  CG2 THR A  29     -13.286   5.356   1.893  1.00  0.00           C  
ATOM    221  C   THR A  29     -11.638   5.225  -1.590  1.00  0.00           C  
ATOM    222  O   THR A  29     -11.990   5.139  -2.769  1.00  0.00           O  
ATOM    223  N   THR A  30     -10.403   4.928  -1.168  1.00  0.00           N  
ATOM    224  CA  THR A  30      -9.304   4.478  -2.011  1.00  0.00           C  
ATOM    225  CB  THR A  30      -8.479   5.688  -2.510  1.00  0.00           C  
ATOM    226  OG1 THR A  30      -9.294   6.601  -3.219  1.00  0.00           O  
ATOM    227  CG2 THR A  30      -7.336   5.263  -3.443  1.00  0.00           C  
ATOM    228  C   THR A  30      -8.478   3.521  -1.150  1.00  0.00           C  
ATOM    229  O   THR A  30      -7.530   3.940  -0.484  1.00  0.00           O  
ATOM    230  N   SER A  31      -8.896   2.247  -1.120  1.00  0.00           N  
ATOM    231  CA  SER A  31      -8.277   1.216  -0.296  1.00  0.00           C  
ATOM    232  CB  SER A  31      -9.349   0.354   0.384  1.00  0.00           C  
ATOM    233  OG  SER A  31     -10.085  -0.405  -0.550  1.00  0.00           O  
ATOM    234  C   SER A  31      -7.253   0.390  -1.083  1.00  0.00           C  
ATOM    235  O   SER A  31      -7.247   0.417  -2.306  1.00  0.00           O  
ATOM    236  N   LEU A  32      -6.355  -0.304  -0.374  1.00  0.00           N  
ATOM    237  CA  LEU A  32      -5.359  -1.245  -0.898  1.00  0.00           C  
ATOM    238  CB  LEU A  32      -4.341  -0.525  -1.826  1.00  0.00           C  
ATOM    239  CG  LEU A  32      -3.822   0.876  -1.430  1.00  0.00           C  
ATOM    240  CD1 LEU A  32      -3.351   0.980   0.027  1.00  0.00           C  
ATOM    241  CD2 LEU A  32      -2.678   1.256  -2.384  1.00  0.00           C  
ATOM    242  C   LEU A  32      -4.702  -1.975   0.296  1.00  0.00           C  
ATOM    243  O   LEU A  32      -5.256  -1.983   1.395  1.00  0.00           O  
ATOM    244  N   TYR A  33      -3.461  -2.493   0.127  1.00  0.00           N  
ATOM    245  CA  TYR A  33      -2.688  -3.108   1.185  1.00  0.00           C  
ATOM    246  CB  TYR A  33      -2.391  -4.616   1.009  1.00  0.00           C  
ATOM    247  CG  TYR A  33      -3.653  -5.394   1.161  1.00  0.00           C  
ATOM    248  CD1 TYR A  33      -4.098  -5.777   2.406  1.00  0.00           C  
ATOM    249  CD2 TYR A  33      -4.393  -5.746   0.058  1.00  0.00           C  
ATOM    250  CE1 TYR A  33      -5.265  -6.489   2.548  1.00  0.00           C  
ATOM    251  CE2 TYR A  33      -5.559  -6.459   0.195  1.00  0.00           C  
ATOM    252  CZ  TYR A  33      -5.999  -6.829   1.439  1.00  0.00           C  
ATOM    253  OH  TYR A  33      -7.201  -7.556   1.569  1.00  0.00           O  
ATOM    254  C   TYR A  33      -1.340  -2.434   1.220  1.00  0.00           C  
ATOM    255  O   TYR A  33      -1.031  -1.637   0.341  1.00  0.00           O  
ATOM    256  N   GLY A  34      -0.509  -2.712   2.257  1.00  0.00           N  
ATOM    257  CA  GLY A  34       0.803  -2.130   2.398  1.00  0.00           C  
ATOM    258  C   GLY A  34       1.642  -3.047   3.250  1.00  0.00           C  
ATOM    259  O   GLY A  34       1.120  -3.925   3.924  1.00  0.00           O  
ATOM    260  N   ILE A  35       2.982  -2.863   3.257  1.00  0.00           N  
ATOM    261  CA  ILE A  35       3.894  -3.741   3.944  1.00  0.00           C  
ATOM    262  CB  ILE A  35       4.998  -4.204   3.037  1.00  0.00           C  
ATOM    263  CG1 ILE A  35       4.401  -4.828   1.775  1.00  0.00           C  
ATOM    264  CG2 ILE A  35       5.882  -5.190   3.811  1.00  0.00           C  
ATOM    265  CD1 ILE A  35       3.451  -5.959   2.120  1.00  0.00           C  
ATOM    266  C   ILE A  35       4.570  -2.982   5.044  1.00  0.00           C  
ATOM    267  O   ILE A  35       5.328  -2.051   4.794  1.00  0.00           O  
ATOM    268  N   GLY A  36       4.339  -3.383   6.304  1.00  0.00           N  
ATOM    269  CA  GLY A  36       4.928  -2.700   7.433  1.00  0.00           C  
ATOM    270  C   GLY A  36       6.398  -3.052   7.600  1.00  0.00           C  
ATOM    271  O   GLY A  36       6.803  -4.203   7.438  1.00  0.00           O  
ATOM    272  N   PHE A  37       7.178  -2.070   8.026  1.00  0.00           N  
ATOM    273  CA  PHE A  37       8.593  -2.251   8.308  1.00  0.00           C  
ATOM    274  CB  PHE A  37       9.380  -2.095   6.999  1.00  0.00           C  
ATOM    275  CG  PHE A  37      10.844  -2.414   7.041  1.00  0.00           C  
ATOM    276  CD1 PHE A  37      11.766  -1.457   7.366  1.00  0.00           C  
ATOM    277  CD2 PHE A  37      11.290  -3.677   6.757  1.00  0.00           C  
ATOM    278  CE1 PHE A  37      13.097  -1.739   7.393  1.00  0.00           C  
ATOM    279  CE2 PHE A  37      12.630  -3.978   6.780  1.00  0.00           C  
ATOM    280  CZ  PHE A  37      13.537  -3.001   7.095  1.00  0.00           C  
ATOM    281  C   PHE A  37       9.001  -1.172   9.300  1.00  0.00           C  
ATOM    282  O   PHE A  37       8.850   0.020   9.031  1.00  0.00           O  
ATOM    283  N   GLY A  38       9.460  -1.567  10.467  1.00  0.00           N  
ATOM    284  CA  GLY A  38       9.831  -0.558  11.454  1.00  0.00           C  
ATOM    285  C   GLY A  38       8.639   0.397  11.717  1.00  0.00           C  
ATOM    286  O   GLY A  38       7.527  -0.061  11.972  1.00  0.00           O  
ATOM    287  N   PRO A  39       8.832   1.732  11.684  1.00  0.00           N  
ATOM    288  CA  PRO A  39       7.818   2.759  11.910  1.00  0.00           C  
ATOM    289  CD  PRO A  39      10.194   2.285  11.474  1.00  0.00           C  
ATOM    290  CB  PRO A  39       8.678   3.917  12.426  1.00  0.00           C  
ATOM    291  CG  PRO A  39       9.973   3.792  11.648  1.00  0.00           C  
ATOM    292  C   PRO A  39       7.009   3.182  10.670  1.00  0.00           C  
ATOM    293  O   PRO A  39       6.274   4.174  10.730  1.00  0.00           O  
ATOM    294  N   PHE A  40       7.200   2.501   9.541  1.00  0.00           N  
ATOM    295  CA  PHE A  40       6.545   2.888   8.298  1.00  0.00           C  
ATOM    296  CB  PHE A  40       7.522   3.622   7.387  1.00  0.00           C  
ATOM    297  CG  PHE A  40       8.731   2.911   7.023  1.00  0.00           C  
ATOM    298  CD1 PHE A  40       8.767   2.003   5.995  1.00  0.00           C  
ATOM    299  CD2 PHE A  40       9.895   3.222   7.675  1.00  0.00           C  
ATOM    300  CE1 PHE A  40       9.934   1.427   5.641  1.00  0.00           C  
ATOM    301  CE2 PHE A  40      11.061   2.638   7.326  1.00  0.00           C  
ATOM    302  CZ  PHE A  40      11.081   1.751   6.314  1.00  0.00           C  
ATOM    303  C   PHE A  40       5.832   1.770   7.534  1.00  0.00           C  
ATOM    304  O   PHE A  40       6.052   0.576   7.763  1.00  0.00           O  
ATOM    305  N   ILE A  41       4.927   2.176   6.638  1.00  0.00           N  
ATOM    306  CA  ILE A  41       4.239   1.233   5.757  1.00  0.00           C  
ATOM    307  CB  ILE A  41       2.711   1.204   6.024  1.00  0.00           C  
ATOM    308  CG1 ILE A  41       2.459   0.767   7.518  1.00  0.00           C  
ATOM    309  CG2 ILE A  41       2.026   0.205   5.049  1.00  0.00           C  
ATOM    310  CD1 ILE A  41       1.032   0.918   8.014  1.00  0.00           C  
ATOM    311  C   ILE A  41       4.559   1.526   4.286  1.00  0.00           C  
ATOM    312  O   ILE A  41       4.457   2.663   3.815  1.00  0.00           O  
ATOM    313  N   ILE A  42       4.969   0.487   3.573  1.00  0.00           N  
ATOM    314  CA  ILE A  42       5.343   0.568   2.170  1.00  0.00           C  
ATOM    315  CB  ILE A  42       6.459  -0.463   1.901  1.00  0.00           C  
ATOM    316  CG1 ILE A  42       7.698  -0.189   2.837  1.00  0.00           C  
ATOM    317  CG2 ILE A  42       6.865  -0.375   0.419  1.00  0.00           C  
ATOM    318  CD1 ILE A  42       8.689  -1.330   2.915  1.00  0.00           C  
ATOM    319  C   ILE A  42       4.124   0.212   1.307  1.00  0.00           C  
ATOM    320  O   ILE A  42       3.572  -0.881   1.408  1.00  0.00           O  
ATOM    321  N   THR A  43       3.672   1.128   0.475  1.00  0.00           N  
ATOM    322  CA  THR A  43       2.463   0.879  -0.319  1.00  0.00           C  
ATOM    323  CB  THR A  43       1.219   1.292   0.459  1.00  0.00           C  
ATOM    324  OG1 THR A  43       0.068   0.855  -0.241  1.00  0.00           O  
ATOM    325  CG2 THR A  43       1.195   2.759   0.624  1.00  0.00           C  
ATOM    326  C   THR A  43       2.491   1.560  -1.679  1.00  0.00           C  
ATOM    327  O   THR A  43       3.549   1.992  -2.127  1.00  0.00           O  
ATOM    328  N   ASN A  44       1.384   1.610  -2.445  1.00  0.00           N  
ATOM    329  CA  ASN A  44       1.353   2.207  -3.735  1.00  0.00           C  
ATOM    330  CB  ASN A  44       0.230   1.682  -4.616  1.00  0.00           C  
ATOM    331  CG  ASN A  44       0.441   0.205  -4.860  1.00  0.00           C  
ATOM    332  OD1 ASN A  44      -0.388  -0.610  -4.463  1.00  0.00           O  
ATOM    333  ND2 ASN A  44       1.564  -0.159  -5.532  1.00  0.00           N  
ATOM    334  C   ASN A  44       1.107   3.665  -3.599  1.00  0.00           C  
ATOM    335  O   ASN A  44       0.552   4.145  -2.612  1.00  0.00           O  
ATOM    336  N   LYS A  45       1.541   4.395  -4.637  1.00  0.00           N  
ATOM    337  CA  LYS A  45       1.427   5.835  -4.742  1.00  0.00           C  
ATOM    338  CB  LYS A  45       2.272   6.351  -5.915  1.00  0.00           C  
ATOM    339  CG  LYS A  45       2.325   7.824  -6.025  1.00  0.00           C  
ATOM    340  CD  LYS A  45       3.253   8.329  -7.109  1.00  0.00           C  
ATOM    341  CE  LYS A  45       4.673   8.501  -6.604  1.00  0.00           C  
ATOM    342  NZ  LYS A  45       5.506   9.150  -7.632  1.00  0.00           N1+
ATOM    343  C   LYS A  45      -0.018   6.249  -4.869  1.00  0.00           C  
ATOM    344  O   LYS A  45      -0.456   7.227  -4.246  1.00  0.00           O  
ATOM    345  N   HIS A  46      -0.812   5.473  -5.627  1.00  0.00           N  
ATOM    346  CA  HIS A  46      -2.226   5.731  -5.871  1.00  0.00           C  
ATOM    347  ND1 HIS A  46      -1.906   2.457  -6.797  1.00  0.00           N  
ATOM    348  CG  HIS A  46      -2.908   3.425  -6.753  1.00  0.00           C  
ATOM    349  CB  HIS A  46      -2.718   4.891  -7.061  1.00  0.00           C  
ATOM    350  NE2 HIS A  46      -3.816   1.496  -6.233  1.00  0.00           N  
ATOM    351  CD2 HIS A  46      -4.088   2.831  -6.404  1.00  0.00           C  
ATOM    352  CE1 HIS A  46      -2.509   1.303  -6.477  1.00  0.00           C  
ATOM    353  C   HIS A  46      -3.109   5.539  -4.626  1.00  0.00           C  
ATOM    354  O   HIS A  46      -4.328   5.674  -4.747  1.00  0.00           O  
ATOM    355  N   LEU A  47      -2.526   5.287  -3.437  1.00  0.00           N  
ATOM    356  CA  LEU A  47      -3.291   5.310  -2.192  1.00  0.00           C  
ATOM    357  CB  LEU A  47      -2.481   4.815  -0.980  1.00  0.00           C  
ATOM    358  CG  LEU A  47      -3.227   4.865   0.467  1.00  0.00           C  
ATOM    359  CD1 LEU A  47      -4.529   4.016   0.502  1.00  0.00           C  
ATOM    360  CD2 LEU A  47      -2.273   4.337   1.515  1.00  0.00           C  
ATOM    361  C   LEU A  47      -3.745   6.707  -1.898  1.00  0.00           C  
ATOM    362  O   LEU A  47      -4.825   6.891  -1.335  1.00  0.00           O  
ATOM    363  N   PHE A  48      -2.911   7.692  -2.252  1.00  0.00           N  
ATOM    364  CA  PHE A  48      -3.223   9.073  -1.985  1.00  0.00           C  
ATOM    365  CB  PHE A  48      -2.118   9.747  -1.208  1.00  0.00           C  
ATOM    366  CG  PHE A  48      -1.969   9.139   0.155  1.00  0.00           C  
ATOM    367  CD1 PHE A  48      -2.847   9.451   1.192  1.00  0.00           C  
ATOM    368  CD2 PHE A  48      -0.974   8.245   0.401  1.00  0.00           C  
ATOM    369  CE1 PHE A  48      -2.701   8.867   2.434  1.00  0.00           C  
ATOM    370  CE2 PHE A  48      -0.825   7.679   1.624  1.00  0.00           C  
ATOM    371  CZ  PHE A  48      -1.677   7.981   2.641  1.00  0.00           C  
ATOM    372  C   PHE A  48      -3.617   9.870  -3.212  1.00  0.00           C  
ATOM    373  O   PHE A  48      -3.248  11.042  -3.336  1.00  0.00           O  
ATOM    374  N   ARG A  49      -4.452   9.272  -4.082  1.00  0.00           N  
ATOM    375  CA  ARG A  49      -5.053  10.060  -5.154  1.00  0.00           C  
ATOM    376  CB  ARG A  49      -6.187   9.304  -5.841  1.00  0.00           C  
ATOM    377  CG  ARG A  49      -7.037  10.158  -6.817  1.00  0.00           C  
ATOM    378  CD  ARG A  49      -6.312  10.632  -8.000  1.00  0.00           C  
ATOM    379  NE  ARG A  49      -7.136  11.530  -8.784  1.00  0.00           N  
ATOM    380  CZ  ARG A  49      -7.220  12.862  -8.598  1.00  0.00           C  
ATOM    381  NH1 ARG A  49      -6.525  13.479  -7.648  1.00  0.00           N1+
ATOM    382  NH2 ARG A  49      -8.024  13.543  -9.394  1.00  0.00           N  
ATOM    383  C   ARG A  49      -5.606  11.362  -4.566  1.00  0.00           C  
ATOM    384  O   ARG A  49      -5.474  12.425  -5.174  1.00  0.00           O  
ATOM    385  N   ARG A  50      -6.243  11.253  -3.392  1.00  0.00           N  
ATOM    386  CA  ARG A  50      -6.765  12.376  -2.629  1.00  0.00           C  
ATOM    387  CB  ARG A  50      -8.283  12.326  -2.486  1.00  0.00           C  
ATOM    388  CG  ARG A  50      -9.105  12.288  -3.780  1.00  0.00           C  
ATOM    389  CD  ARG A  50      -9.047  13.562  -4.556  1.00  0.00           C  
ATOM    390  NE  ARG A  50      -9.620  14.707  -3.821  1.00  0.00           N  
ATOM    391  CZ  ARG A  50      -9.635  15.986  -4.251  1.00  0.00           C  
ATOM    392  NH1 ARG A  50      -9.127  16.324  -5.417  1.00  0.00           N1+
ATOM    393  NH2 ARG A  50     -10.172  16.890  -3.466  1.00  0.00           N  
ATOM    394  C   ARG A  50      -6.137  12.283  -1.236  1.00  0.00           C  
ATOM    395  O   ARG A  50      -5.931  11.187  -0.714  1.00  0.00           O  
ATOM    396  N   ASN A  51      -5.886  13.411  -0.593  1.00  0.00           N  
ATOM    397  CA  ASN A  51      -5.330  13.378   0.756  1.00  0.00           C  
ATOM    398  CB  ASN A  51      -3.856  13.655   0.724  1.00  0.00           C  
ATOM    399  CG  ASN A  51      -3.559  15.028   0.255  1.00  0.00           C  
ATOM    400  OD1 ASN A  51      -4.436  15.829  -0.116  1.00  0.00           O  
ATOM    401  ND2 ASN A  51      -2.325  15.307   0.242  1.00  0.00           N  
ATOM    402  C   ASN A  51      -5.998  14.361   1.706  1.00  0.00           C  
ATOM    403  O   ASN A  51      -5.303  15.019   2.467  1.00  0.00           O  
ATOM    404  N   ASN A  52      -7.313  14.524   1.638  1.00  0.00           N  
ATOM    405  CA  ASN A  52      -7.992  15.505   2.472  1.00  0.00           C  
ATOM    406  CB  ASN A  52      -8.840  16.392   1.580  1.00  0.00           C  
ATOM    407  CG  ASN A  52      -9.273  17.679   2.185  1.00  0.00           C  
ATOM    408  OD1 ASN A  52      -8.537  18.324   2.950  1.00  0.00           O  
ATOM    409  ND2 ASN A  52     -10.483  18.073   1.843  1.00  0.00           N  
ATOM    410  C   ASN A  52      -8.850  14.863   3.556  1.00  0.00           C  
ATOM    411  O   ASN A  52      -9.828  15.454   4.008  1.00  0.00           O  
ATOM    412  N   GLY A  53      -8.503  13.655   3.973  1.00  0.00           N  
ATOM    413  CA  GLY A  53      -9.288  12.967   4.980  1.00  0.00           C  
ATOM    414  C   GLY A  53      -8.473  12.174   5.988  1.00  0.00           C  
ATOM    415  O   GLY A  53      -7.508  12.683   6.577  1.00  0.00           O  
ATOM    416  N   THR A  54      -8.918  10.936   6.213  1.00  0.00           N  
ATOM    417  CA  THR A  54      -8.330  10.043   7.210  1.00  0.00           C  
ATOM    418  CB  THR A  54      -9.360   9.705   8.294  1.00  0.00           C  
ATOM    419  OG1 THR A  54     -10.472   9.018   7.703  1.00  0.00           O  
ATOM    420  CG2 THR A  54      -9.852  10.977   8.953  1.00  0.00           C  
ATOM    421  C   THR A  54      -7.811   8.740   6.606  1.00  0.00           C  
ATOM    422  O   THR A  54      -8.194   8.346   5.500  1.00  0.00           O  
ATOM    423  N   LEU A  55      -6.949   8.053   7.357  1.00  0.00           N  
ATOM    424  CA  LEU A  55      -6.409   6.761   6.911  1.00  0.00           C  
ATOM    425  CB  LEU A  55      -4.896   6.858   6.558  1.00  0.00           C  
ATOM    426  CG  LEU A  55      -4.138   5.545   6.156  1.00  0.00           C  
ATOM    427  CD1 LEU A  55      -4.674   5.005   4.846  1.00  0.00           C  
ATOM    428  CD2 LEU A  55      -2.633   5.835   6.063  1.00  0.00           C  
ATOM    429  C   LEU A  55      -6.623   5.679   7.954  1.00  0.00           C  
ATOM    430  O   LEU A  55      -6.146   5.766   9.090  1.00  0.00           O  
ATOM    431  N   LEU A  56      -7.338   4.648   7.556  1.00  0.00           N  
ATOM    432  CA  LEU A  56      -7.624   3.536   8.438  1.00  0.00           C  
ATOM    433  CB  LEU A  56      -9.041   3.029   8.172  1.00  0.00           C  
ATOM    434  CG  LEU A  56      -9.560   1.848   9.006  1.00  0.00           C  
ATOM    435  CD1 LEU A  56      -9.702   2.272  10.472  1.00  0.00           C  
ATOM    436  CD2 LEU A  56     -10.898   1.405   8.428  1.00  0.00           C  
ATOM    437  C   LEU A  56      -6.596   2.448   8.187  1.00  0.00           C  
ATOM    438  O   LEU A  56      -6.394   2.023   7.044  1.00  0.00           O  
ATOM    439  N   VAL A  57      -5.922   2.011   9.243  1.00  0.00           N  
ATOM    440  CA  VAL A  57      -4.877   1.011   9.112  1.00  0.00           C  
ATOM    441  CB  VAL A  57      -3.555   1.637   9.617  1.00  0.00           C  
ATOM    442  CG1 VAL A  57      -2.385   0.635   9.521  1.00  0.00           C  
ATOM    443  CG2 VAL A  57      -3.290   2.916   8.837  1.00  0.00           C  
ATOM    444  C   VAL A  57      -5.142  -0.251   9.924  1.00  0.00           C  
ATOM    445  O   VAL A  57      -5.212  -0.201  11.154  1.00  0.00           O  
ATOM    446  N   GLN A  58      -5.238  -1.401   9.254  1.00  0.00           N  
ATOM    447  CA  GLN A  58      -5.453  -2.646   9.991  1.00  0.00           C  
ATOM    448  CB  GLN A  58      -6.783  -3.311   9.674  1.00  0.00           C  
ATOM    449  CG  GLN A  58      -6.973  -4.604  10.496  1.00  0.00           C  
ATOM    450  CD  GLN A  58      -8.322  -5.179  10.382  1.00  0.00           C  
ATOM    451  OE1 GLN A  58      -8.975  -5.040   9.343  1.00  0.00           O  
ATOM    452  NE2 GLN A  58      -8.794  -5.839  11.443  1.00  0.00           N  
ATOM    453  C   GLN A  58      -4.344  -3.647   9.771  1.00  0.00           C  
ATOM    454  O   GLN A  58      -4.014  -4.024   8.646  1.00  0.00           O  
ATOM    455  N   SER A  59      -3.800  -4.130  10.872  1.00  0.00           N  
ATOM    456  CA  SER A  59      -2.697  -5.082  10.827  1.00  0.00           C  
ATOM    457  CB  SER A  59      -1.373  -4.383  11.021  1.00  0.00           C  
ATOM    458  OG  SER A  59      -1.227  -3.972  12.357  1.00  0.00           O  
ATOM    459  C   SER A  59      -2.864  -6.078  11.949  1.00  0.00           C  
ATOM    460  O   SER A  59      -3.895  -6.117  12.618  1.00  0.00           O  
ATOM    461  N   LEU A  60      -1.853  -6.893  12.206  1.00  0.00           N  
ATOM    462  CA  LEU A  60      -2.017  -7.877  13.267  1.00  0.00           C  
ATOM    463  CB  LEU A  60      -1.050  -9.047  13.138  1.00  0.00           C  
ATOM    464  CG  LEU A  60      -1.211  -9.974  11.929  1.00  0.00           C  
ATOM    465  CD1 LEU A  60      -0.112 -10.964  11.967  1.00  0.00           C  
ATOM    466  CD2 LEU A  60      -2.540 -10.700  11.973  1.00  0.00           C  
ATOM    467  C   LEU A  60      -1.851  -7.264  14.649  1.00  0.00           C  
ATOM    468  O   LEU A  60      -1.927  -7.960  15.656  1.00  0.00           O  
ATOM    469  N   HIS A  61      -1.614  -5.955  14.707  1.00  0.00           N  
ATOM    470  CA  HIS A  61      -1.524  -5.268  15.977  1.00  0.00           C  
ATOM    471  ND1 HIS A  61       1.572  -5.470  16.787  1.00  0.00           N  
ATOM    472  CG  HIS A  61       0.947  -4.718  15.812  1.00  0.00           C  
ATOM    473  CB  HIS A  61      -0.432  -4.198  15.967  1.00  0.00           C  
ATOM    474  NE2 HIS A  61       2.980  -5.253  15.190  1.00  0.00           N  
ATOM    475  CD2 HIS A  61       1.846  -4.581  14.807  1.00  0.00           C  
ATOM    476  CE1 HIS A  61       2.790  -5.778  16.385  1.00  0.00           C  
ATOM    477  C   HIS A  61      -2.864  -4.603  16.271  1.00  0.00           C  
ATOM    478  O   HIS A  61      -3.030  -3.936  17.294  1.00  0.00           O  
ATOM    479  N   GLY A  62      -3.841  -4.800  15.385  1.00  0.00           N  
ATOM    480  CA  GLY A  62      -5.152  -4.204  15.548  1.00  0.00           C  
ATOM    481  C   GLY A  62      -5.422  -3.058  14.583  1.00  0.00           C  
ATOM    482  O   GLY A  62      -4.710  -2.852  13.589  1.00  0.00           O  
ATOM    483  N   VAL A  63      -6.501  -2.333  14.860  1.00  0.00           N  
ATOM    484  CA  VAL A  63      -6.947  -1.263  13.987  1.00  0.00           C  
ATOM    485  CB  VAL A  63      -8.469  -1.347  13.778  1.00  0.00           C  
ATOM    486  CG1 VAL A  63      -8.933  -0.211  12.893  1.00  0.00           C  
ATOM    487  CG2 VAL A  63      -8.816  -2.680  13.146  1.00  0.00           C  
ATOM    488  C   VAL A  63      -6.579   0.097  14.556  1.00  0.00           C  
ATOM    489  O   VAL A  63      -6.919   0.419  15.695  1.00  0.00           O  
ATOM    490  N   PHE A  64      -5.899   0.890  13.742  1.00  0.00           N  
ATOM    491  CA  PHE A  64      -5.444   2.212  14.125  1.00  0.00           C  
ATOM    492  CB  PHE A  64      -3.929   2.200  14.211  1.00  0.00           C  
ATOM    493  CG  PHE A  64      -3.454   1.194  15.165  1.00  0.00           C  
ATOM    494  CD1 PHE A  64      -3.346   1.470  16.507  1.00  0.00           C  
ATOM    495  CD2 PHE A  64      -3.150  -0.080  14.716  1.00  0.00           C  
ATOM    496  CE1 PHE A  64      -2.952   0.488  17.384  1.00  0.00           C  
ATOM    497  CE2 PHE A  64      -2.763  -1.042  15.580  1.00  0.00           C  
ATOM    498  CZ  PHE A  64      -2.667  -0.769  16.917  1.00  0.00           C  
ATOM    499  C   PHE A  64      -5.929   3.225  13.095  1.00  0.00           C  
ATOM    500  O   PHE A  64      -6.195   2.866  11.947  1.00  0.00           O  
ATOM    501  N   LYS A  65      -6.084   4.486  13.480  1.00  0.00           N  
ATOM    502  CA  LYS A  65      -6.535   5.445  12.480  1.00  0.00           C  
ATOM    503  CB  LYS A  65      -8.064   5.593  12.572  1.00  0.00           C  
ATOM    504  CG  LYS A  65      -8.707   6.501  11.516  1.00  0.00           C  
ATOM    505  CD  LYS A  65     -10.248   6.435  11.573  1.00  0.00           C  
ATOM    506  CE  LYS A  65     -10.864   7.356  10.530  1.00  0.00           C  
ATOM    507  NZ  LYS A  65     -12.365   7.317  10.503  1.00  0.00           N1+
ATOM    508  C   LYS A  65      -5.842   6.794  12.580  1.00  0.00           C  
ATOM    509  O   LYS A  65      -5.646   7.345  13.666  1.00  0.00           O  
ATOM    510  N   VAL A  66      -5.483   7.307  11.411  1.00  0.00           N  
ATOM    511  CA  VAL A  66      -4.878   8.612  11.227  1.00  0.00           C  
ATOM    512  CB  VAL A  66      -4.039   8.612   9.936  1.00  0.00           C  
ATOM    513  CG1 VAL A  66      -3.417   9.972   9.672  1.00  0.00           C  
ATOM    514  CG2 VAL A  66      -2.984   7.517   9.997  1.00  0.00           C  
ATOM    515  C   VAL A  66      -6.007   9.615  11.074  1.00  0.00           C  
ATOM    516  O   VAL A  66      -6.788   9.516  10.129  1.00  0.00           O  
ATOM    517  N   LYS A  67      -6.053  10.638  11.924  1.00  0.00           N  
ATOM    518  CA  LYS A  67      -7.158  11.601  11.872  1.00  0.00           C  
ATOM    519  CB  LYS A  67      -7.378  12.206  13.254  1.00  0.00           C  
ATOM    520  CG  LYS A  67      -7.873  11.201  14.292  1.00  0.00           C  
ATOM    521  CD  LYS A  67      -8.075  11.857  15.657  1.00  0.00           C  
ATOM    522  CE  LYS A  67      -8.582  10.853  16.691  1.00  0.00           C  
ATOM    523  NZ  LYS A  67      -8.748  11.474  18.037  1.00  0.00           N1+
ATOM    524  C   LYS A  67      -6.988  12.718  10.839  1.00  0.00           C  
ATOM    525  O   LYS A  67      -7.905  13.512  10.626  1.00  0.00           O  
ATOM    526  N   ASN A  68      -5.818  12.782  10.221  1.00  0.00           N  
ATOM    527  CA  ASN A  68      -5.503  13.781   9.205  1.00  0.00           C  
ATOM    528  CB  ASN A  68      -5.172  15.126   9.829  1.00  0.00           C  
ATOM    529  CG  ASN A  68      -4.980  16.244   8.791  1.00  0.00           C  
ATOM    530  OD1 ASN A  68      -4.662  16.019   7.595  1.00  0.00           O  
ATOM    531  ND2 ASN A  68      -5.170  17.468   9.242  1.00  0.00           N  
ATOM    532  C   ASN A  68      -4.352  13.310   8.323  1.00  0.00           C  
ATOM    533  O   ASN A  68      -3.185  13.407   8.707  1.00  0.00           O  
ATOM    534  N   THR A  69      -4.668  12.838   7.125  1.00  0.00           N  
ATOM    535  CA  THR A  69      -3.666  12.257   6.236  1.00  0.00           C  
ATOM    536  CB  THR A  69      -4.308  11.557   5.025  1.00  0.00           C  
ATOM    537  OG1 THR A  69      -5.148  12.491   4.320  1.00  0.00           O  
ATOM    538  CG2 THR A  69      -5.086  10.401   5.475  1.00  0.00           C  
ATOM    539  C   THR A  69      -2.659  13.238   5.690  1.00  0.00           C  
ATOM    540  O   THR A  69      -1.594  12.822   5.231  1.00  0.00           O  
ATOM    541  N   THR A  70      -2.917  14.536   5.792  1.00  0.00           N  
ATOM    542  CA  THR A  70      -1.971  15.482   5.218  1.00  0.00           C  
ATOM    543  CB  THR A  70      -2.551  16.905   5.026  1.00  0.00           C  
ATOM    544  OG1 THR A  70      -2.924  17.473   6.287  1.00  0.00           O  
ATOM    545  CG2 THR A  70      -3.723  16.910   4.101  1.00  0.00           C  
ATOM    546  C   THR A  70      -0.749  15.609   6.096  1.00  0.00           C  
ATOM    547  O   THR A  70       0.299  16.075   5.635  1.00  0.00           O  
ATOM    548  N   THR A  71      -0.834  15.119   7.343  1.00  0.00           N  
ATOM    549  CA  THR A  71       0.267  15.260   8.267  1.00  0.00           C  
ATOM    550  CB  THR A  71      -0.218  15.481   9.714  1.00  0.00           C  
ATOM    551  OG1 THR A  71      -0.884  14.313  10.191  1.00  0.00           O  
ATOM    552  CG2 THR A  71      -1.220  16.634   9.720  1.00  0.00           C  
ATOM    553  C   THR A  71       1.145  14.025   8.220  1.00  0.00           C  
ATOM    554  O   THR A  71       2.127  13.931   8.964  1.00  0.00           O  
ATOM    555  N   LEU A  72       0.783  13.050   7.384  1.00  0.00           N  
ATOM    556  CA  LEU A  72       1.601  11.868   7.270  1.00  0.00           C  
ATOM    557  CB  LEU A  72       0.835  10.747   6.557  1.00  0.00           C  
ATOM    558  CG  LEU A  72      -0.355  10.136   7.311  1.00  0.00           C  
ATOM    559  CD1 LEU A  72      -1.160   9.230   6.356  1.00  0.00           C  
ATOM    560  CD2 LEU A  72       0.175   9.309   8.510  1.00  0.00           C  
ATOM    561  C   LEU A  72       2.831  12.226   6.489  1.00  0.00           C  
ATOM    562  O   LEU A  72       2.744  12.855   5.434  1.00  0.00           O  
ATOM    563  N   GLN A  73       3.979  11.799   6.975  1.00  0.00           N  
ATOM    564  CA  GLN A  73       5.200  12.075   6.253  1.00  0.00           C  
ATOM    565  CB  GLN A  73       6.399  12.081   7.192  1.00  0.00           C  
ATOM    566  CG  GLN A  73       6.350  13.119   8.272  1.00  0.00           C  
ATOM    567  CD  GLN A  73       6.389  14.516   7.733  1.00  0.00           C  
ATOM    568  OE1 GLN A  73       7.223  14.843   6.884  1.00  0.00           O  
ATOM    569  NE2 GLN A  73       5.506  15.363   8.241  1.00  0.00           N  
ATOM    570  C   GLN A  73       5.345  10.995   5.224  1.00  0.00           C  
ATOM    571  O   GLN A  73       5.214   9.809   5.540  1.00  0.00           O  
ATOM    572  N   GLN A  74       5.658  11.373   4.002  1.00  0.00           N  
ATOM    573  CA  GLN A  74       5.798  10.361   2.978  1.00  0.00           C  
ATOM    574  CB  GLN A  74       4.576  10.434   2.051  1.00  0.00           C  
ATOM    575  CG  GLN A  74       3.243  10.228   2.813  1.00  0.00           C  
ATOM    576  CD  GLN A  74       2.021  10.230   1.951  1.00  0.00           C  
ATOM    577  OE1 GLN A  74       1.886   9.378   1.079  1.00  0.00           O  
ATOM    578  NE2 GLN A  74       1.121  11.190   2.184  1.00  0.00           N  
ATOM    579  C   GLN A  74       7.090  10.497   2.185  1.00  0.00           C  
ATOM    580  O   GLN A  74       7.584  11.597   1.960  1.00  0.00           O  
ATOM    581  N   HIS A  75       7.636   9.366   1.770  1.00  0.00           N  
ATOM    582  CA  HIS A  75       8.802   9.315   0.893  1.00  0.00           C  
ATOM    583  ND1 HIS A  75      12.159   9.219   0.365  1.00  0.00           N  
ATOM    584  CG  HIS A  75      11.093   8.324   0.424  1.00  0.00           C  
ATOM    585  CB  HIS A  75       9.945   8.436   1.421  1.00  0.00           C  
ATOM    586  NE2 HIS A  75      12.437   7.815  -1.238  1.00  0.00           N  
ATOM    587  CD2 HIS A  75      11.277   7.455  -0.595  1.00  0.00           C  
ATOM    588  CE1 HIS A  75      12.953   8.877  -0.644  1.00  0.00           C  
ATOM    589  C   HIS A  75       8.297   8.753  -0.410  1.00  0.00           C  
ATOM    590  O   HIS A  75       7.566   7.757  -0.431  1.00  0.00           O  
ATOM    591  N   LEU A  76       8.606   9.406  -1.505  1.00  0.00           N  
ATOM    592  CA  LEU A  76       8.068   8.945  -2.765  1.00  0.00           C  
ATOM    593  CB  LEU A  76       7.436  10.154  -3.445  1.00  0.00           C  
ATOM    594  CG  LEU A  76       6.450  10.988  -2.528  1.00  0.00           C  
ATOM    595  CD1 LEU A  76       5.976  12.162  -3.288  1.00  0.00           C  
ATOM    596  CD2 LEU A  76       5.266  10.158  -2.042  1.00  0.00           C  
ATOM    597  C   LEU A  76       9.188   8.354  -3.599  1.00  0.00           C  
ATOM    598  O   LEU A  76      10.282   8.918  -3.631  1.00  0.00           O  
ATOM    599  N   ILE A  77       8.923   7.263  -4.316  1.00  0.00           N  
ATOM    600  CA  ILE A  77       9.965   6.717  -5.165  1.00  0.00           C  
ATOM    601  CB  ILE A  77      10.036   5.199  -4.987  1.00  0.00           C  
ATOM    602  CG1 ILE A  77      10.360   4.926  -3.486  1.00  0.00           C  
ATOM    603  CG2 ILE A  77      11.081   4.591  -5.936  1.00  0.00           C  
ATOM    604  CD1 ILE A  77      10.224   3.526  -3.046  1.00  0.00           C  
ATOM    605  C   ILE A  77       9.756   7.120  -6.616  1.00  0.00           C  
ATOM    606  O   ILE A  77       8.749   6.790  -7.251  1.00  0.00           O  
ATOM    607  N   ASP A  78      10.708   7.875  -7.132  1.00  0.00           N  
ATOM    608  CA  ASP A  78      10.588   8.434  -8.460  1.00  0.00           C  
ATOM    609  CB  ASP A  78      11.821   9.266  -8.787  1.00  0.00           C  
ATOM    610  CG  ASP A  78      11.902  10.572  -7.996  1.00  0.00           C  
ATOM    611  OD1 ASP A  78      10.930  10.966  -7.393  1.00  0.00           O  
ATOM    612  OD2 ASP A  78      12.953  11.157  -7.999  1.00  0.00           O1-
ATOM    613  C   ASP A  78      10.388   7.405  -9.556  1.00  0.00           C  
ATOM    614  O   ASP A  78      11.135   6.433  -9.679  1.00  0.00           O  
ATOM    615  N   GLY A  79       9.346   7.637 -10.387  1.00  0.00           N  
ATOM    616  CA  GLY A  79       9.056   6.869 -11.568  1.00  0.00           C  
ATOM    617  C   GLY A  79       8.270   5.633 -11.261  1.00  0.00           C  
ATOM    618  O   GLY A  79       7.898   4.906 -12.179  1.00  0.00           O  
ATOM    619  N   ARG A  80       7.978   5.359  -9.976  1.00  0.00           N  
ATOM    620  CA  ARG A  80       7.321   4.130  -9.644  1.00  0.00           C  
ATOM    621  CB  ARG A  80       8.223   3.190  -8.824  1.00  0.00           C  
ATOM    622  CG  ARG A  80       9.433   2.685  -9.616  1.00  0.00           C  
ATOM    623  CD  ARG A  80      10.517   2.013  -8.770  1.00  0.00           C  
ATOM    624  NE  ARG A  80      11.519   1.436  -9.712  1.00  0.00           N  
ATOM    625  CZ  ARG A  80      12.579   2.174 -10.162  1.00  0.00           C  
ATOM    626  NH1 ARG A  80      12.782   3.449  -9.718  1.00  0.00           N1+
ATOM    627  NH2 ARG A  80      13.445   1.625 -11.063  1.00  0.00           N  
ATOM    628  C   ARG A  80       6.113   4.415  -8.819  1.00  0.00           C  
ATOM    629  O   ARG A  80       5.991   5.468  -8.196  1.00  0.00           O  
ATOM    630  N   ASP A  81       5.181   3.442  -8.805  1.00  0.00           N  
ATOM    631  CA  ASP A  81       3.961   3.500  -8.053  1.00  0.00           C  
ATOM    632  CB  ASP A  81       2.880   2.652  -8.750  1.00  0.00           C  
ATOM    633  CG  ASP A  81       1.502   2.877  -8.155  1.00  0.00           C  
ATOM    634  OD1 ASP A  81       1.133   4.047  -7.874  1.00  0.00           O  
ATOM    635  OD2 ASP A  81       0.797   1.852  -7.972  1.00  0.00           O1-
ATOM    636  C   ASP A  81       4.276   2.885  -6.719  1.00  0.00           C  
ATOM    637  O   ASP A  81       3.766   1.820  -6.372  1.00  0.00           O  
ATOM    638  N   MET A  82       5.147   3.548  -5.932  1.00  0.00           N  
ATOM    639  CA  MET A  82       5.528   3.019  -4.659  1.00  0.00           C  
ATOM    640  CB  MET A  82       6.761   2.101  -4.757  1.00  0.00           C  
ATOM    641  CG  MET A  82       7.106   1.338  -3.477  1.00  0.00           C  
ATOM    642  SD  MET A  82       8.488   0.173  -3.670  1.00  0.00           S  
ATOM    643  CE  MET A  82       7.533  -1.033  -4.632  1.00  0.00           C  
ATOM    644  C   MET A  82       5.890   4.174  -3.780  1.00  0.00           C  
ATOM    645  O   MET A  82       6.662   5.046  -4.174  1.00  0.00           O  
ATOM    646  N   ILE A  83       5.318   4.206  -2.559  1.00  0.00           N  
ATOM    647  CA  ILE A  83       5.591   5.225  -1.557  1.00  0.00           C  
ATOM    648  CB  ILE A  83       4.453   6.265  -1.506  1.00  0.00           C  
ATOM    649  CG1 ILE A  83       3.126   5.571  -1.102  1.00  0.00           C  
ATOM    650  CG2 ILE A  83       4.330   6.950  -2.868  1.00  0.00           C  
ATOM    651  CD1 ILE A  83       1.972   6.496  -0.830  1.00  0.00           C  
ATOM    652  C   ILE A  83       5.799   4.615  -0.177  1.00  0.00           C  
ATOM    653  O   ILE A  83       5.328   3.511   0.119  1.00  0.00           O  
ATOM    654  N   ILE A  84       6.449   5.364   0.689  1.00  0.00           N  
ATOM    655  CA  ILE A  84       6.615   4.932   2.059  1.00  0.00           C  
ATOM    656  CB  ILE A  84       8.101   4.736   2.394  1.00  0.00           C  
ATOM    657  CG1 ILE A  84       8.726   3.661   1.432  1.00  0.00           C  
ATOM    658  CG2 ILE A  84       8.211   4.324   3.816  1.00  0.00           C  
ATOM    659  CD1 ILE A  84      10.233   3.504   1.529  1.00  0.00           C  
ATOM    660  C   ILE A  84       5.974   5.946   2.993  1.00  0.00           C  
ATOM    661  O   ILE A  84       6.272   7.138   2.928  1.00  0.00           O  
ATOM    662  N   ILE A  85       5.085   5.485   3.868  1.00  0.00           N  
ATOM    663  CA  ILE A  85       4.437   6.395   4.808  1.00  0.00           C  
ATOM    664  CB  ILE A  85       2.903   6.212   4.851  1.00  0.00           C  
ATOM    665  CG1 ILE A  85       2.292   6.430   3.490  1.00  0.00           C  
ATOM    666  CG2 ILE A  85       2.287   7.198   5.824  1.00  0.00           C  
ATOM    667  CD1 ILE A  85       1.997   5.162   2.780  1.00  0.00           C  
ATOM    668  C   ILE A  85       4.958   6.184   6.214  1.00  0.00           C  
ATOM    669  O   ILE A  85       4.936   5.064   6.728  1.00  0.00           O  
ATOM    670  N   ARG A  86       5.425   7.250   6.845  1.00  0.00           N  
ATOM    671  CA  ARG A  86       5.891   7.130   8.216  1.00  0.00           C  
ATOM    672  CB  ARG A  86       6.988   8.114   8.565  1.00  0.00           C  
ATOM    673  CG  ARG A  86       7.497   8.001   9.992  1.00  0.00           C  
ATOM    674  CD  ARG A  86       8.630   8.923  10.277  1.00  0.00           C  
ATOM    675  NE  ARG A  86       9.914   8.521   9.662  1.00  0.00           N  
ATOM    676  CZ  ARG A  86      11.039   9.291   9.713  1.00  0.00           C  
ATOM    677  NH1 ARG A  86      10.986  10.463  10.318  1.00  0.00           N1+
ATOM    678  NH2 ARG A  86      12.203   8.908   9.183  1.00  0.00           N  
ATOM    679  C   ARG A  86       4.676   7.345   9.090  1.00  0.00           C  
ATOM    680  O   ARG A  86       3.944   8.324   8.918  1.00  0.00           O  
ATOM    681  N   MET A  87       4.444   6.426  10.008  1.00  0.00           N  
ATOM    682  CA  MET A  87       3.273   6.524  10.836  1.00  0.00           C  
ATOM    683  CB  MET A  87       2.763   5.130  11.160  1.00  0.00           C  
ATOM    684  CG  MET A  87       2.468   4.297   9.901  1.00  0.00           C  
ATOM    685  SD  MET A  87       1.272   5.070   8.768  1.00  0.00           S  
ATOM    686  CE  MET A  87      -0.208   5.026   9.695  1.00  0.00           C  
ATOM    687  C   MET A  87       3.577   7.353  12.088  1.00  0.00           C  
ATOM    688  O   MET A  87       4.730   7.404  12.517  1.00  0.00           O  
ATOM    689  N   PRO A  88       2.583   8.040  12.676  1.00  0.00           N  
ATOM    690  CA  PRO A  88       2.685   8.791  13.917  1.00  0.00           C  
ATOM    691  CD  PRO A  88       1.279   8.198  11.988  1.00  0.00           C  
ATOM    692  CB  PRO A  88       1.242   9.279  14.133  1.00  0.00           C  
ATOM    693  CG  PRO A  88       0.640   9.333  12.745  1.00  0.00           C  
ATOM    694  C   PRO A  88       3.154   7.904  15.061  1.00  0.00           C  
ATOM    695  O   PRO A  88       2.887   6.703  15.063  1.00  0.00           O  
ATOM    696  N   LYS A  89       3.849   8.517  16.022  1.00  0.00           N  
ATOM    697  CA  LYS A  89       4.407   7.873  17.223  1.00  0.00           C  
ATOM    698  CB  LYS A  89       4.972   8.949  18.155  1.00  0.00           C  
ATOM    699  CG  LYS A  89       3.910   9.869  18.784  1.00  0.00           C  
ATOM    700  CD  LYS A  89       4.544  10.951  19.653  1.00  0.00           C  
ATOM    701  CE  LYS A  89       3.477  11.833  20.302  1.00  0.00           C  
ATOM    702  NZ  LYS A  89       4.079  12.919  21.134  1.00  0.00           N1+
ATOM    703  C   LYS A  89       3.453   6.984  18.035  1.00  0.00           C  
ATOM    704  O   LYS A  89       3.902   6.207  18.874  1.00  0.00           O  
ATOM    705  N   ASP A  90       2.148   7.101  17.800  1.00  0.00           N  
ATOM    706  CA  ASP A  90       1.157   6.318  18.525  1.00  0.00           C  
ATOM    707  CB  ASP A  90      -0.131   7.125  18.639  1.00  0.00           C  
ATOM    708  CG  ASP A  90       0.019   8.376  19.509  1.00  0.00           C  
ATOM    709  OD1 ASP A  90       0.740   8.350  20.481  1.00  0.00           O  
ATOM    710  OD2 ASP A  90      -0.573   9.365  19.159  1.00  0.00           O1-
ATOM    711  C   ASP A  90       0.853   4.973  17.851  1.00  0.00           C  
ATOM    712  O   ASP A  90       0.072   4.173  18.372  1.00  0.00           O  
ATOM    713  N   PHE A  91       1.462   4.720  16.693  1.00  0.00           N  
ATOM    714  CA  PHE A  91       1.254   3.477  15.963  1.00  0.00           C  
ATOM    715  CB  PHE A  91       1.285   3.738  14.448  1.00  0.00           C  
ATOM    716  CG  PHE A  91       0.027   4.389  13.897  1.00  0.00           C  
ATOM    717  CD1 PHE A  91      -0.258   5.711  14.141  1.00  0.00           C  
ATOM    718  CD2 PHE A  91      -0.853   3.668  13.087  1.00  0.00           C  
ATOM    719  CE1 PHE A  91      -1.399   6.298  13.632  1.00  0.00           C  
ATOM    720  CE2 PHE A  91      -1.985   4.273  12.564  1.00  0.00           C  
ATOM    721  CZ  PHE A  91      -2.253   5.574  12.850  1.00  0.00           C  
ATOM    722  C   PHE A  91       2.328   2.471  16.372  1.00  0.00           C  
ATOM    723  O   PHE A  91       3.485   2.853  16.550  1.00  0.00           O  
ATOM    724  N   PRO A  92       1.992   1.180  16.530  1.00  0.00           N  
ATOM    725  CA  PRO A  92       2.918   0.135  16.895  1.00  0.00           C  
ATOM    726  CD  PRO A  92       0.629   0.715  16.264  1.00  0.00           C  
ATOM    727  CB  PRO A  92       2.014  -1.086  17.060  1.00  0.00           C  
ATOM    728  CG  PRO A  92       0.826  -0.789  16.188  1.00  0.00           C  
ATOM    729  C   PRO A  92       3.901  -0.061  15.755  1.00  0.00           C  
ATOM    730  O   PRO A  92       3.501   0.091  14.601  1.00  0.00           O  
ATOM    731  N   PRO A  93       5.156  -0.422  16.039  1.00  0.00           N  
ATOM    732  CA  PRO A  93       6.193  -0.746  15.086  1.00  0.00           C  
ATOM    733  CD  PRO A  93       5.591  -0.514  17.447  1.00  0.00           C  
ATOM    734  CB  PRO A  93       7.460  -0.678  15.938  1.00  0.00           C  
ATOM    735  CG  PRO A  93       6.995  -1.085  17.323  1.00  0.00           C  
ATOM    736  C   PRO A  93       6.021  -2.132  14.502  1.00  0.00           C  
ATOM    737  O   PRO A  93       5.462  -3.026  15.144  1.00  0.00           O  
ATOM    738  N   PHE A  94       6.644  -2.332  13.363  1.00  0.00           N  
ATOM    739  CA  PHE A  94       6.748  -3.617  12.723  1.00  0.00           C  
ATOM    740  CB  PHE A  94       6.379  -3.486  11.253  1.00  0.00           C  
ATOM    741  CG  PHE A  94       4.990  -3.084  11.051  1.00  0.00           C  
ATOM    742  CD1 PHE A  94       3.975  -4.020  10.961  1.00  0.00           C  
ATOM    743  CD2 PHE A  94       4.679  -1.732  10.946  1.00  0.00           C  
ATOM    744  CE1 PHE A  94       2.679  -3.610  10.780  1.00  0.00           C  
ATOM    745  CE2 PHE A  94       3.391  -1.325  10.767  1.00  0.00           C  
ATOM    746  CZ  PHE A  94       2.390  -2.255  10.690  1.00  0.00           C  
ATOM    747  C   PHE A  94       8.200  -4.075  12.869  1.00  0.00           C  
ATOM    748  O   PHE A  94       9.077  -3.235  13.087  1.00  0.00           O  
ATOM    749  N   PRO A  95       8.489  -5.376  12.802  1.00  0.00           N  
ATOM    750  CA  PRO A  95       9.823  -5.936  12.773  1.00  0.00           C  
ATOM    751  CD  PRO A  95       7.416  -6.402  12.810  1.00  0.00           C  
ATOM    752  CB  PRO A  95       9.570  -7.447  12.654  1.00  0.00           C  
ATOM    753  CG  PRO A  95       8.178  -7.654  13.194  1.00  0.00           C  
ATOM    754  C   PRO A  95      10.537  -5.403  11.546  1.00  0.00           C  
ATOM    755  O   PRO A  95       9.881  -4.945  10.608  1.00  0.00           O  
ATOM    756  N   GLN A  96      11.864  -5.416  11.562  1.00  0.00           N  
ATOM    757  CA  GLN A  96      12.634  -5.012  10.390  1.00  0.00           C  
ATOM    758  CB  GLN A  96      13.495  -3.776  10.678  1.00  0.00           C  
ATOM    759  CG  GLN A  96      12.663  -2.559  10.992  1.00  0.00           C  
ATOM    760  CD  GLN A  96      13.446  -1.260  11.179  1.00  0.00           C  
ATOM    761  OE1 GLN A  96      13.841  -0.599  10.213  1.00  0.00           O  
ATOM    762  NE2 GLN A  96      13.656  -0.878  12.433  1.00  0.00           N  
ATOM    763  C   GLN A  96      13.477  -6.203   9.975  1.00  0.00           C  
ATOM    764  O   GLN A  96      14.703  -6.206  10.081  1.00  0.00           O  
ATOM    765  N   LYS A  97      12.758  -7.233   9.534  1.00  0.00           N  
ATOM    766  CA  LYS A  97      13.310  -8.522   9.147  1.00  0.00           C  
ATOM    767  CB  LYS A  97      12.665  -9.635   9.976  1.00  0.00           C  
ATOM    768  CG  LYS A  97      12.855  -9.511  11.506  1.00  0.00           C  
ATOM    769  CD  LYS A  97      14.328  -9.632  11.926  1.00  0.00           C  
ATOM    770  CE  LYS A  97      14.480  -9.632  13.443  1.00  0.00           C  
ATOM    771  NZ  LYS A  97      15.914  -9.716  13.864  1.00  0.00           N1+
ATOM    772  C   LYS A  97      13.101  -8.793   7.664  1.00  0.00           C  
ATOM    773  O   LYS A  97      13.748  -9.666   7.086  1.00  0.00           O  
ATOM    774  N   LEU A  98      12.154  -8.079   7.066  1.00  0.00           N  
ATOM    775  CA  LEU A  98      11.801  -8.273   5.677  1.00  0.00           C  
ATOM    776  CB  LEU A  98      10.624  -7.384   5.300  1.00  0.00           C  
ATOM    777  CG  LEU A  98       9.300  -7.595   6.012  1.00  0.00           C  
ATOM    778  CD1 LEU A  98       8.383  -6.505   5.578  1.00  0.00           C  
ATOM    779  CD2 LEU A  98       8.702  -8.932   5.672  1.00  0.00           C  
ATOM    780  C   LEU A  98      12.952  -7.841   4.816  1.00  0.00           C  
ATOM    781  O   LEU A  98      13.584  -6.819   5.089  1.00  0.00           O  
ATOM    782  N   LYS A  99      13.198  -8.572   3.752  1.00  0.00           N  
ATOM    783  CA  LYS A  99      14.250  -8.183   2.852  1.00  0.00           C  
ATOM    784  CB  LYS A  99      15.314  -9.259   2.805  1.00  0.00           C  
ATOM    785  CG  LYS A  99      15.930  -9.656   4.153  1.00  0.00           C  
ATOM    786  CD  LYS A  99      16.769  -8.546   4.783  1.00  0.00           C  
ATOM    787  CE  LYS A  99      17.411  -9.026   6.081  1.00  0.00           C  
ATOM    788  NZ  LYS A  99      18.234  -7.961   6.739  1.00  0.00           N1+
ATOM    789  C   LYS A  99      13.619  -7.939   1.501  1.00  0.00           C  
ATOM    790  O   LYS A  99      12.635  -8.600   1.152  1.00  0.00           O  
ATOM    791  N   PHE A 100      14.163  -6.978   0.771  1.00  0.00           N  
ATOM    792  CA  PHE A 100      13.655  -6.597  -0.532  1.00  0.00           C  
ATOM    793  CB  PHE A 100      13.013  -5.218  -0.391  1.00  0.00           C  
ATOM    794  CG  PHE A 100      11.786  -5.062   0.557  1.00  0.00           C  
ATOM    795  CD1 PHE A 100      11.913  -4.999   1.951  1.00  0.00           C  
ATOM    796  CD2 PHE A 100      10.516  -4.886   0.031  1.00  0.00           C  
ATOM    797  CE1 PHE A 100      10.829  -4.800   2.760  1.00  0.00           C  
ATOM    798  CE2 PHE A 100       9.419  -4.681   0.857  1.00  0.00           C  
ATOM    799  CZ  PHE A 100       9.586  -4.643   2.221  1.00  0.00           C  
ATOM    800  C   PHE A 100      14.780  -6.543  -1.588  1.00  0.00           C  
ATOM    801  O   PHE A 100      15.905  -6.143  -1.270  1.00  0.00           O  
ATOM    802  N   ARG A 101      14.464  -6.932  -2.831  1.00  0.00           N  
ATOM    803  CA  ARG A 101      15.382  -6.900  -3.997  1.00  0.00           C  
ATOM    804  CB  ARG A 101      16.074  -8.243  -4.225  1.00  0.00           C  
ATOM    805  CG  ARG A 101      17.196  -8.607  -3.299  1.00  0.00           C  
ATOM    806  CD  ARG A 101      17.681  -9.998  -3.551  1.00  0.00           C  
ATOM    807  NE  ARG A 101      18.782 -10.362  -2.672  1.00  0.00           N  
ATOM    808  CZ  ARG A 101      19.368 -11.579  -2.621  1.00  0.00           C  
ATOM    809  NH1 ARG A 101      18.955 -12.551  -3.403  1.00  0.00           N1+
ATOM    810  NH2 ARG A 101      20.367 -11.788  -1.777  1.00  0.00           N  
ATOM    811  C   ARG A 101      14.710  -6.556  -5.317  1.00  0.00           C  
ATOM    812  O   ARG A 101      13.566  -6.907  -5.530  1.00  0.00           O  
ATOM    813  N   GLU A 102      15.443  -5.936  -6.232  1.00  0.00           N  
ATOM    814  CA  GLU A 102      14.933  -5.714  -7.583  1.00  0.00           C  
ATOM    815  CB  GLU A 102      15.926  -4.859  -8.383  1.00  0.00           C  
ATOM    816  CG  GLU A 102      15.437  -4.432  -9.764  1.00  0.00           C  
ATOM    817  CD  GLU A 102      16.392  -3.529 -10.487  1.00  0.00           C  
ATOM    818  OE1 GLU A 102      17.455  -3.274  -9.974  1.00  0.00           O  
ATOM    819  OE2 GLU A 102      16.047  -3.074 -11.556  1.00  0.00           O1-
ATOM    820  C   GLU A 102      14.706  -7.099  -8.255  1.00  0.00           C  
ATOM    821  O   GLU A 102      15.591  -7.948  -8.132  1.00  0.00           O  
ATOM    822  N   PRO A 103      13.570  -7.361  -8.966  1.00  0.00           N  
ATOM    823  CA  PRO A 103      13.243  -8.606  -9.669  1.00  0.00           C  
ATOM    824  CD  PRO A 103      12.499  -6.357  -9.075  1.00  0.00           C  
ATOM    825  CB  PRO A 103      11.900  -8.292 -10.343  1.00  0.00           C  
ATOM    826  CG  PRO A 103      11.311  -7.175  -9.582  1.00  0.00           C  
ATOM    827  C   PRO A 103      14.234  -8.944 -10.770  1.00  0.00           C  
ATOM    828  O   PRO A 103      14.775  -8.047 -11.419  1.00  0.00           O  
ATOM    829  N   GLN A 104      14.419 -10.234 -11.023  1.00  0.00           N  
ATOM    830  CA  GLN A 104      15.277 -10.667 -12.117  1.00  0.00           C  
ATOM    831  CB  GLN A 104      16.310 -11.675 -11.606  1.00  0.00           C  
ATOM    832  CG  GLN A 104      17.255 -11.074 -10.563  1.00  0.00           C  
ATOM    833  CD  GLN A 104      18.284 -12.057 -10.020  1.00  0.00           C  
ATOM    834  OE1 GLN A 104      18.087 -13.279 -10.056  1.00  0.00           O  
ATOM    835  NE2 GLN A 104      19.388 -11.525  -9.513  1.00  0.00           N  
ATOM    836  C   GLN A 104      14.442 -11.245 -13.261  1.00  0.00           C  
ATOM    837  O   GLN A 104      13.302 -11.682 -13.077  1.00  0.00           O  
ATOM    838  N   ARG A 105      14.991 -11.222 -14.468  1.00  0.00           N  
ATOM    839  CA  ARG A 105      14.265 -11.803 -15.586  1.00  0.00           C  
ATOM    840  CB  ARG A 105      14.997 -11.574 -16.899  1.00  0.00           C  
ATOM    841  CG  ARG A 105      15.037 -10.120 -17.359  1.00  0.00           C  
ATOM    842  CD  ARG A 105      15.770  -9.946 -18.650  1.00  0.00           C  
ATOM    843  NE  ARG A 105      17.202 -10.231 -18.527  1.00  0.00           N  
ATOM    844  CZ  ARG A 105      18.076 -10.289 -19.560  1.00  0.00           C  
ATOM    845  NH1 ARG A 105      17.665 -10.085 -20.798  1.00  0.00           N1+
ATOM    846  NH2 ARG A 105      19.352 -10.553 -19.325  1.00  0.00           N  
ATOM    847  C   ARG A 105      14.076 -13.291 -15.359  1.00  0.00           C  
ATOM    848  O   ARG A 105      15.035 -13.993 -15.042  1.00  0.00           O  
ATOM    849  N   GLU A 106      12.843 -13.759 -15.566  1.00  0.00           N  
ATOM    850  CA  GLU A 106      12.410 -15.150 -15.422  1.00  0.00           C  
ATOM    851  CB  GLU A 106      13.277 -16.106 -16.273  1.00  0.00           C  
ATOM    852  CG  GLU A 106      13.265 -15.867 -17.768  1.00  0.00           C  
ATOM    853  CD  GLU A 106      14.140 -16.845 -18.520  1.00  0.00           C  
ATOM    854  OE1 GLU A 106      14.923 -17.502 -17.882  1.00  0.00           O  
ATOM    855  OE2 GLU A 106      14.027 -16.933 -19.724  1.00  0.00           O1-
ATOM    856  C   GLU A 106      12.457 -15.648 -13.980  1.00  0.00           C  
ATOM    857  O   GLU A 106      12.381 -16.855 -13.735  1.00  0.00           O  
ATOM    858  N   GLU A 107      12.534 -14.731 -13.020  1.00  0.00           N  
ATOM    859  CA  GLU A 107      12.502 -15.123 -11.627  1.00  0.00           C  
ATOM    860  CB  GLU A 107      12.817 -13.947 -10.705  1.00  0.00           C  
ATOM    861  CG  GLU A 107      13.010 -14.322  -9.231  1.00  0.00           C  
ATOM    862  CD  GLU A 107      13.514 -13.177  -8.423  1.00  0.00           C  
ATOM    863  OE1 GLU A 107      13.592 -12.082  -8.955  1.00  0.00           O  
ATOM    864  OE2 GLU A 107      13.861 -13.387  -7.273  1.00  0.00           O1-
ATOM    865  C   GLU A 107      11.150 -15.727 -11.316  1.00  0.00           C  
ATOM    866  O   GLU A 107      10.123 -15.279 -11.836  1.00  0.00           O  
ATOM    867  N   ARG A 108      11.156 -16.792 -10.518  1.00  0.00           N  
ATOM    868  CA  ARG A 108       9.915 -17.419 -10.090  1.00  0.00           C  
ATOM    869  CB  ARG A 108      10.083 -18.907  -9.876  1.00  0.00           C  
ATOM    870  CG  ARG A 108      10.378 -19.682 -11.144  1.00  0.00           C  
ATOM    871  CD  ARG A 108      10.428 -21.126 -10.890  1.00  0.00           C  
ATOM    872  NE  ARG A 108      10.783 -21.891 -12.070  1.00  0.00           N  
ATOM    873  CZ  ARG A 108       9.919 -22.321 -13.019  1.00  0.00           C  
ATOM    874  NH1 ARG A 108       8.631 -22.047 -12.942  1.00  0.00           N1+
ATOM    875  NH2 ARG A 108      10.378 -23.023 -14.042  1.00  0.00           N  
ATOM    876  C   ARG A 108       9.425 -16.740  -8.824  1.00  0.00           C  
ATOM    877  O   ARG A 108      10.154 -16.637  -7.833  1.00  0.00           O  
ATOM    878  N   ILE A 109       8.225 -16.218  -8.922  1.00  0.00           N  
ATOM    879  CA  ILE A 109       7.553 -15.437  -7.905  1.00  0.00           C  
ATOM    880  CB  ILE A 109       7.570 -13.963  -8.396  1.00  0.00           C  
ATOM    881  CG1 ILE A 109       7.118 -13.858  -9.928  1.00  0.00           C  
ATOM    882  CG2 ILE A 109       8.942 -13.344  -8.254  1.00  0.00           C  
ATOM    883  CD1 ILE A 109       5.687 -13.922 -10.291  1.00  0.00           C  
ATOM    884  C   ILE A 109       6.147 -15.902  -7.521  1.00  0.00           C  
ATOM    885  O   ILE A 109       5.507 -16.661  -8.253  1.00  0.00           O  
ATOM    886  N   CYS A 110       5.629 -15.354  -6.419  1.00  0.00           N  
ATOM    887  CA  CYS A 110       4.252 -15.609  -5.982  1.00  0.00           C  
ATOM    888  CB  CYS A 110       4.213 -16.831  -5.069  1.00  0.00           C  
ATOM    889  SG  CYS A 110       5.152 -16.612  -3.513  1.00  0.00           S  
ATOM    890  C   CYS A 110       3.703 -14.415  -5.208  1.00  0.00           C  
ATOM    891  O   CYS A 110       4.466 -13.606  -4.676  1.00  0.00           O  
ATOM    892  N   LEU A 111       2.369 -14.308  -5.092  1.00  0.00           N  
ATOM    893  CA  LEU A 111       1.608 -13.248  -4.479  1.00  0.00           C  
ATOM    894  CB  LEU A 111       0.222 -13.201  -5.148  1.00  0.00           C  
ATOM    895  CG  LEU A 111      -0.727 -12.056  -4.798  1.00  0.00           C  
ATOM    896  CD1 LEU A 111      -0.346 -10.799  -5.584  1.00  0.00           C  
ATOM    897  CD2 LEU A 111      -2.198 -12.459  -4.977  1.00  0.00           C  
ATOM    898  C   LEU A 111       1.335 -13.619  -3.047  1.00  0.00           C  
ATOM    899  O   LEU A 111       0.781 -14.678  -2.779  1.00  0.00           O  
ATOM    900  N   VAL A 112       1.698 -12.769  -2.067  1.00  0.00           N  
ATOM    901  CA  VAL A 112       1.365 -13.098  -0.703  1.00  0.00           C  
ATOM    902  CB  VAL A 112       2.569 -13.143   0.200  1.00  0.00           C  
ATOM    903  CG1 VAL A 112       2.118 -13.414   1.646  1.00  0.00           C  
ATOM    904  CG2 VAL A 112       3.545 -14.201  -0.343  1.00  0.00           C  
ATOM    905  C   VAL A 112       0.461 -12.003  -0.208  1.00  0.00           C  
ATOM    906  O   VAL A 112       0.891 -10.856  -0.126  1.00  0.00           O  
ATOM    907  N   THR A 113      -0.808 -12.317   0.152  1.00  0.00           N  
ATOM    908  CA  THR A 113      -1.739 -11.284   0.543  1.00  0.00           C  
ATOM    909  CB  THR A 113      -2.740 -11.001  -0.562  1.00  0.00           C  
ATOM    910  OG1 THR A 113      -3.436  -9.779  -0.355  1.00  0.00           O  
ATOM    911  CG2 THR A 113      -3.723 -12.178  -0.678  1.00  0.00           C  
ATOM    912  C   THR A 113      -2.451 -11.703   1.806  1.00  0.00           C  
ATOM    913  O   THR A 113      -2.221 -12.799   2.311  1.00  0.00           O  
ATOM    914  N   THR A 114      -3.299 -10.818   2.391  1.00  0.00           N  
ATOM    915  CA  THR A 114      -4.022 -11.126   3.597  1.00  0.00           C  
ATOM    916  CB  THR A 114      -3.514 -10.397   4.810  1.00  0.00           C  
ATOM    917  OG1 THR A 114      -3.622  -8.995   4.622  1.00  0.00           O  
ATOM    918  CG2 THR A 114      -2.052 -10.796   5.070  1.00  0.00           C  
ATOM    919  C   THR A 114      -5.470 -10.744   3.442  1.00  0.00           C  
ATOM    920  O   THR A 114      -5.839 -10.017   2.523  1.00  0.00           O  
ATOM    921  N   ASN A 115      -6.334 -11.274   4.342  1.00  0.00           N  
ATOM    922  CA  ASN A 115      -7.770 -11.000   4.393  1.00  0.00           C  
ATOM    923  CB  ASN A 115      -8.571 -12.106   3.728  1.00  0.00           C  
ATOM    924  CG  ASN A 115     -10.038 -11.828   3.687  1.00  0.00           C  
ATOM    925  OD1 ASN A 115     -10.464 -10.710   4.003  1.00  0.00           O  
ATOM    926  ND2 ASN A 115     -10.813 -12.817   3.299  1.00  0.00           N  
ATOM    927  C   ASN A 115      -8.251 -10.811   5.820  1.00  0.00           C  
ATOM    928  O   ASN A 115      -8.263 -11.765   6.594  1.00  0.00           O  
ATOM    929  N   PHE A 116      -8.560  -9.573   6.195  1.00  0.00           N  
ATOM    930  CA  PHE A 116      -8.989  -9.280   7.560  1.00  0.00           C  
ATOM    931  CB  PHE A 116      -8.346  -7.989   8.071  1.00  0.00           C  
ATOM    932  CG  PHE A 116      -6.856  -8.054   8.379  1.00  0.00           C  
ATOM    933  CD1 PHE A 116      -5.882  -7.916   7.390  1.00  0.00           C  
ATOM    934  CD2 PHE A 116      -6.439  -8.209   9.698  1.00  0.00           C  
ATOM    935  CE1 PHE A 116      -4.535  -7.952   7.723  1.00  0.00           C  
ATOM    936  CE2 PHE A 116      -5.105  -8.232  10.029  1.00  0.00           C  
ATOM    937  CZ  PHE A 116      -4.150  -8.111   9.042  1.00  0.00           C  
ATOM    938  C   PHE A 116     -10.509  -9.158   7.673  1.00  0.00           C  
ATOM    939  O   PHE A 116     -11.116  -8.277   7.060  1.00  0.00           O  
ATOM    940  N   GLN A 117     -11.110 -10.060   8.446  1.00  0.00           N  
ATOM    941  CA  GLN A 117     -12.547 -10.125   8.663  1.00  0.00           C  
ATOM    942  CB  GLN A 117     -13.099 -11.449   8.137  1.00  0.00           C  
ATOM    943  CG  GLN A 117     -12.894 -11.644   6.648  1.00  0.00           C  
ATOM    944  CD  GLN A 117     -13.690 -10.627   5.864  1.00  0.00           C  
ATOM    945  OE1 GLN A 117     -14.834 -10.339   6.231  1.00  0.00           O  
ATOM    946  NE2 GLN A 117     -13.120 -10.073   4.810  1.00  0.00           N  
ATOM    947  C   GLN A 117     -12.867  -9.932  10.145  1.00  0.00           C  
ATOM    948  O   GLN A 117     -11.967  -9.803  10.974  1.00  0.00           O  
ATOM    949  N   THR A 118     -14.152  -9.909  10.496  1.00  0.00           N  
ATOM    950  CA  THR A 118     -14.558  -9.678  11.886  1.00  0.00           C  
ATOM    951  CB  THR A 118     -16.100  -9.552  11.980  1.00  0.00           C  
ATOM    952  OG1 THR A 118     -16.536  -8.437  11.188  1.00  0.00           O  
ATOM    953  CG2 THR A 118     -16.528  -9.318  13.441  1.00  0.00           C  
ATOM    954  C   THR A 118     -14.101 -10.755  12.874  1.00  0.00           C  
ATOM    955  O   THR A 118     -13.621 -10.441  13.963  1.00  0.00           O  
ATOM    956  N   LYS A 119     -14.290 -12.026  12.521  1.00  0.00           N  
ATOM    957  CA  LYS A 119     -13.953 -13.128  13.420  1.00  0.00           C  
ATOM    958  CB  LYS A 119     -15.138 -14.091  13.552  1.00  0.00           C  
ATOM    959  CG  LYS A 119     -16.407 -13.494  14.166  1.00  0.00           C  
ATOM    960  CD  LYS A 119     -17.511 -14.567  14.282  1.00  0.00           C  
ATOM    961  CE  LYS A 119     -18.823 -13.996  14.827  1.00  0.00           C  
ATOM    962  NZ  LYS A 119     -19.926 -15.038  14.890  1.00  0.00           N1+
ATOM    963  C   LYS A 119     -12.734 -13.906  12.941  1.00  0.00           C  
ATOM    964  O   LYS A 119     -12.434 -14.987  13.461  1.00  0.00           O  
ATOM    965  N   SER A 120     -12.063 -13.404  11.913  1.00  0.00           N  
ATOM    966  CA  SER A 120     -10.919 -14.126  11.381  1.00  0.00           C  
ATOM    967  CB  SER A 120     -11.388 -15.304  10.532  1.00  0.00           C  
ATOM    968  OG  SER A 120     -12.033 -14.873   9.357  1.00  0.00           O  
ATOM    969  C   SER A 120      -9.968 -13.290  10.541  1.00  0.00           C  
ATOM    970  O   SER A 120     -10.305 -12.212  10.051  1.00  0.00           O  
ATOM    971  N   MET A 121      -8.781 -13.834  10.349  1.00  0.00           N  
ATOM    972  CA  MET A 121      -7.776 -13.270   9.460  1.00  0.00           C  
ATOM    973  CB  MET A 121      -6.807 -12.361  10.220  1.00  0.00           C  
ATOM    974  CG  MET A 121      -5.647 -11.793   9.414  1.00  0.00           C  
ATOM    975  SD  MET A 121      -4.211 -12.915   9.376  1.00  0.00           S  
ATOM    976  CE  MET A 121      -3.123 -12.070   8.254  1.00  0.00           C  
ATOM    977  C   MET A 121      -7.026 -14.349   8.711  1.00  0.00           C  
ATOM    978  O   MET A 121      -6.579 -15.341   9.290  1.00  0.00           O  
ATOM    979  N   SER A 122      -6.862 -14.160   7.413  1.00  0.00           N  
ATOM    980  CA  SER A 122      -6.092 -15.130   6.656  1.00  0.00           C  
ATOM    981  CB  SER A 122      -6.946 -15.786   5.580  1.00  0.00           C  
ATOM    982  OG  SER A 122      -8.002 -16.533   6.130  1.00  0.00           O  
ATOM    983  C   SER A 122      -4.853 -14.542   6.008  1.00  0.00           C  
ATOM    984  O   SER A 122      -4.840 -13.404   5.537  1.00  0.00           O  
ATOM    985  N   SER A 123      -3.844 -15.387   5.946  1.00  0.00           N  
ATOM    986  CA  SER A 123      -2.567 -15.234   5.261  1.00  0.00           C  
ATOM    987  CB  SER A 123      -1.462 -15.593   6.199  1.00  0.00           C  
ATOM    988  OG  SER A 123      -0.245 -15.703   5.531  1.00  0.00           O  
ATOM    989  C   SER A 123      -2.564 -16.188   4.087  1.00  0.00           C  
ATOM    990  O   SER A 123      -2.762 -17.390   4.272  1.00  0.00           O  
ATOM    991  N   MET A 124      -2.368 -15.684   2.847  1.00  0.00           N  
ATOM    992  CA  MET A 124      -2.478 -16.526   1.681  1.00  0.00           C  
ATOM    993  CB  MET A 124      -3.594 -16.108   0.705  1.00  0.00           C  
ATOM    994  CG  MET A 124      -5.035 -16.223   1.194  1.00  0.00           C  
ATOM    995  SD  MET A 124      -6.236 -15.692  -0.067  1.00  0.00           S  
ATOM    996  CE  MET A 124      -7.710 -16.008   0.942  1.00  0.00           C  
ATOM    997  C   MET A 124      -1.263 -16.387   0.819  1.00  0.00           C  
ATOM    998  O   MET A 124      -0.650 -15.325   0.748  1.00  0.00           O  
ATOM    999  N   VAL A 125      -0.896 -17.487   0.126  1.00  0.00           N  
ATOM   1000  CA  VAL A 125       0.158 -17.467  -0.875  1.00  0.00           C  
ATOM   1001  CB  VAL A 125       1.349 -18.293  -0.377  1.00  0.00           C  
ATOM   1002  CG1 VAL A 125       2.492 -18.251  -1.399  1.00  0.00           C  
ATOM   1003  CG2 VAL A 125       1.765 -17.795   0.980  1.00  0.00           C  
ATOM   1004  C   VAL A 125      -0.364 -18.061  -2.186  1.00  0.00           C  
ATOM   1005  O   VAL A 125      -0.927 -19.157  -2.190  1.00  0.00           O  
ATOM   1006  N   SER A 126      -0.200 -17.326  -3.285  1.00  0.00           N  
ATOM   1007  CA  SER A 126      -0.659 -17.769  -4.597  1.00  0.00           C  
ATOM   1008  CB  SER A 126      -0.704 -16.639  -5.609  1.00  0.00           C  
ATOM   1009  OG  SER A 126       0.604 -16.300  -6.034  1.00  0.00           O  
ATOM   1010  C   SER A 126       0.278 -18.789  -5.201  1.00  0.00           C  
ATOM   1011  O   SER A 126       1.374 -19.043  -4.695  1.00  0.00           O  
ATOM   1012  N   ASP A 127      -0.176 -19.381  -6.292  1.00  0.00           N  
ATOM   1013  CA  ASP A 127       0.640 -20.271  -7.088  1.00  0.00           C  
ATOM   1014  CB  ASP A 127      -0.201 -21.037  -8.099  1.00  0.00           C  
ATOM   1015  CG  ASP A 127      -1.037 -22.144  -7.437  1.00  0.00           C  
ATOM   1016  OD1 ASP A 127      -0.739 -22.524  -6.305  1.00  0.00           O  
ATOM   1017  OD2 ASP A 127      -1.955 -22.600  -8.055  1.00  0.00           O1-
ATOM   1018  C   ASP A 127       1.720 -19.441  -7.743  1.00  0.00           C  
ATOM   1019  O   ASP A 127       1.607 -18.204  -7.801  1.00  0.00           O  
ATOM   1020  N   THR A 128       2.804 -20.092  -8.136  1.00  0.00           N  
ATOM   1021  CA  THR A 128       3.925 -19.395  -8.717  1.00  0.00           C  
ATOM   1022  CB  THR A 128       5.170 -20.253  -8.520  1.00  0.00           C  
ATOM   1023  OG1 THR A 128       4.989 -21.486  -9.234  1.00  0.00           O  
ATOM   1024  CG2 THR A 128       5.337 -20.567  -7.056  1.00  0.00           C  
ATOM   1025  C   THR A 128       3.794 -19.100 -10.203  1.00  0.00           C  
ATOM   1026  O   THR A 128       3.090 -19.797 -10.938  1.00  0.00           O  
ATOM   1027  N   SER A 129       4.608 -18.157 -10.657  1.00  0.00           N  
ATOM   1028  CA  SER A 129       4.709 -17.781 -12.071  1.00  0.00           C  
ATOM   1029  CB  SER A 129       3.568 -16.858 -12.479  1.00  0.00           C  
ATOM   1030  OG  SER A 129       3.657 -15.620 -11.855  1.00  0.00           O  
ATOM   1031  C   SER A 129       6.062 -17.142 -12.357  1.00  0.00           C  
ATOM   1032  O   SER A 129       6.851 -16.915 -11.438  1.00  0.00           O  
ATOM   1033  N   CYS A 130       6.382 -16.915 -13.632  1.00  0.00           N  
ATOM   1034  CA  CYS A 130       7.641 -16.240 -13.963  1.00  0.00           C  
ATOM   1035  CB  CYS A 130       8.375 -16.933 -15.102  1.00  0.00           C  
ATOM   1036  SG  CYS A 130       8.954 -18.579 -14.684  1.00  0.00           S  
ATOM   1037  C   CYS A 130       7.412 -14.788 -14.313  1.00  0.00           C  
ATOM   1038  O   CYS A 130       6.395 -14.437 -14.909  1.00  0.00           O  
ATOM   1039  N   THR A 131       8.389 -13.950 -13.997  1.00  0.00           N  
ATOM   1040  CA  THR A 131       8.243 -12.531 -14.294  1.00  0.00           C  
ATOM   1041  CB  THR A 131       8.418 -11.735 -13.018  1.00  0.00           C  
ATOM   1042  OG1 THR A 131       8.149 -10.385 -13.290  1.00  0.00           O  
ATOM   1043  CG2 THR A 131       9.823 -11.849 -12.438  1.00  0.00           C  
ATOM   1044  C   THR A 131       9.152 -11.946 -15.366  1.00  0.00           C  
ATOM   1045  O   THR A 131      10.344 -12.273 -15.475  1.00  0.00           O  
ATOM   1046  N   PHE A 132       8.562 -11.058 -16.163  1.00  0.00           N  
ATOM   1047  CA  PHE A 132       9.306 -10.365 -17.208  1.00  0.00           C  
ATOM   1048  CB  PHE A 132       8.867 -10.911 -18.570  1.00  0.00           C  
ATOM   1049  CG  PHE A 132       9.156 -12.385 -18.705  1.00  0.00           C  
ATOM   1050  CD1 PHE A 132       8.238 -13.309 -18.255  1.00  0.00           C  
ATOM   1051  CD2 PHE A 132      10.327 -12.845 -19.262  1.00  0.00           C  
ATOM   1052  CE1 PHE A 132       8.461 -14.651 -18.335  1.00  0.00           C  
ATOM   1053  CE2 PHE A 132      10.562 -14.194 -19.356  1.00  0.00           C  
ATOM   1054  CZ  PHE A 132       9.626 -15.103 -18.886  1.00  0.00           C  
ATOM   1055  C   PHE A 132       9.050  -8.861 -17.105  1.00  0.00           C  
ATOM   1056  O   PHE A 132       7.931  -8.467 -16.796  1.00  0.00           O  
ATOM   1057  N   PRO A 133      10.031  -7.994 -17.370  1.00  0.00           N  
ATOM   1058  CA  PRO A 133       9.889  -6.556 -17.303  1.00  0.00           C  
ATOM   1059  CD  PRO A 133      11.347  -8.457 -17.820  1.00  0.00           C  
ATOM   1060  CB  PRO A 133      11.333  -6.074 -17.432  1.00  0.00           C  
ATOM   1061  CG  PRO A 133      12.026  -7.163 -18.232  1.00  0.00           C  
ATOM   1062  C   PRO A 133       9.052  -6.043 -18.443  1.00  0.00           C  
ATOM   1063  O   PRO A 133       9.107  -6.597 -19.543  1.00  0.00           O  
ATOM   1064  N   SER A 134       8.327  -4.930 -18.244  1.00  0.00           N  
ATOM   1065  CA  SER A 134       7.638  -4.350 -19.356  1.00  0.00           C  
ATOM   1066  CB  SER A 134       6.112  -4.258 -19.167  1.00  0.00           C  
ATOM   1067  OG  SER A 134       5.506  -3.673 -20.311  1.00  0.00           O  
ATOM   1068  C   SER A 134       8.161  -2.954 -19.486  1.00  0.00           C  
ATOM   1069  O   SER A 134       8.272  -2.247 -18.487  1.00  0.00           O  
ATOM   1070  N   SER A 135       8.524  -2.548 -20.722  1.00  0.00           N  
ATOM   1071  CA  SER A 135       8.984  -1.219 -21.029  1.00  0.00           C  
ATOM   1072  CB  SER A 135       7.944  -0.110 -20.751  1.00  0.00           C  
ATOM   1073  OG  SER A 135       8.259   1.078 -21.466  1.00  0.00           O  
ATOM   1074  C   SER A 135      10.297  -0.961 -20.338  1.00  0.00           C  
ATOM   1075  O   SER A 135      11.251  -1.721 -20.500  1.00  0.00           O  
ATOM   1076  N   ASP A 136      10.368   0.149 -19.570  1.00  0.00           N  
ATOM   1077  CA  ASP A 136      11.525   0.632 -18.860  1.00  0.00           C  
ATOM   1078  CB  ASP A 136      11.454   2.122 -18.429  1.00  0.00           C  
ATOM   1079  CG  ASP A 136      10.334   2.443 -17.444  1.00  0.00           C  
ATOM   1080  OD1 ASP A 136       9.456   1.580 -17.185  1.00  0.00           O  
ATOM   1081  OD2 ASP A 136      10.346   3.598 -16.937  1.00  0.00           O1-
ATOM   1082  C   ASP A 136      11.920  -0.241 -17.696  1.00  0.00           C  
ATOM   1083  O   ASP A 136      13.057  -0.162 -17.235  1.00  0.00           O  
ATOM   1084  N   GLY A 137      11.011  -1.077 -17.153  1.00  0.00           N  
ATOM   1085  CA  GLY A 137      11.425  -1.926 -16.070  1.00  0.00           C  
ATOM   1086  C   GLY A 137      10.781  -1.506 -14.784  1.00  0.00           C  
ATOM   1087  O   GLY A 137      10.991  -2.146 -13.754  1.00  0.00           O  
ATOM   1088  N   THR A 138       9.999  -0.408 -14.802  1.00  0.00           N  
ATOM   1089  CA  THR A 138       9.288   0.046 -13.636  1.00  0.00           C  
ATOM   1090  CB  THR A 138       8.627   1.382 -13.839  1.00  0.00           C  
ATOM   1091  OG1 THR A 138       9.611   2.383 -14.047  1.00  0.00           O  
ATOM   1092  CG2 THR A 138       7.761   1.734 -12.621  1.00  0.00           C  
ATOM   1093  C   THR A 138       8.232  -0.954 -13.265  1.00  0.00           C  
ATOM   1094  O   THR A 138       8.071  -1.290 -12.092  1.00  0.00           O  
ATOM   1095  N   PHE A 139       7.492  -1.475 -14.262  1.00  0.00           N  
ATOM   1096  CA  PHE A 139       6.456  -2.426 -13.984  1.00  0.00           C  
ATOM   1097  CB  PHE A 139       5.094  -2.079 -14.616  1.00  0.00           C  
ATOM   1098  CG  PHE A 139       4.530  -0.892 -13.912  1.00  0.00           C  
ATOM   1099  CD1 PHE A 139       3.775  -1.065 -12.777  1.00  0.00           C  
ATOM   1100  CD2 PHE A 139       4.751   0.387 -14.371  1.00  0.00           C  
ATOM   1101  CE1 PHE A 139       3.247   0.014 -12.111  1.00  0.00           C  
ATOM   1102  CE2 PHE A 139       4.223   1.469 -13.706  1.00  0.00           C  
ATOM   1103  CZ  PHE A 139       3.469   1.287 -12.574  1.00  0.00           C  
ATOM   1104  C   PHE A 139       6.875  -3.735 -14.563  1.00  0.00           C  
ATOM   1105  O   PHE A 139       7.603  -3.783 -15.550  1.00  0.00           O  
ATOM   1106  N   TRP A 140       6.437  -4.842 -13.931  1.00  0.00           N  
ATOM   1107  CA  TRP A 140       6.784  -6.150 -14.395  1.00  0.00           C  
ATOM   1108  CB  TRP A 140       7.645  -6.933 -13.382  1.00  0.00           C  
ATOM   1109  CG  TRP A 140       9.062  -6.415 -13.245  1.00  0.00           C  
ATOM   1110  CD2 TRP A 140      10.241  -7.162 -13.588  1.00  0.00           C  
ATOM   1111  CD1 TRP A 140       9.500  -5.210 -12.781  1.00  0.00           C  
ATOM   1112  NE1 TRP A 140      10.871  -5.150 -12.843  1.00  0.00           N  
ATOM   1113  CE2 TRP A 140      11.341  -6.345 -13.332  1.00  0.00           C  
ATOM   1114  CE3 TRP A 140      10.399  -8.424 -14.074  1.00  0.00           C  
ATOM   1115  CZ2 TRP A 140      12.614  -6.780 -13.564  1.00  0.00           C  
ATOM   1116  CZ3 TRP A 140      11.681  -8.862 -14.310  1.00  0.00           C  
ATOM   1117  CH2 TRP A 140      12.769  -8.054 -14.062  1.00  0.00           C  
ATOM   1118  C   TRP A 140       5.507  -6.892 -14.636  1.00  0.00           C  
ATOM   1119  O   TRP A 140       4.511  -6.688 -13.947  1.00  0.00           O  
ATOM   1120  N   LYS A 141       5.515  -7.755 -15.668  1.00  0.00           N  
ATOM   1121  CA  LYS A 141       4.379  -8.566 -16.100  1.00  0.00           C  
ATOM   1122  CB  LYS A 141       4.455  -8.767 -17.617  1.00  0.00           C  
ATOM   1123  CG  LYS A 141       3.262  -9.501 -18.250  1.00  0.00           C  
ATOM   1124  CD  LYS A 141       3.446  -9.674 -19.774  1.00  0.00           C  
ATOM   1125  CE  LYS A 141       3.189  -8.378 -20.546  1.00  0.00           C  
ATOM   1126  NZ  LYS A 141       3.272  -8.580 -22.025  1.00  0.00           N1+
ATOM   1127  C   LYS A 141       4.311  -9.910 -15.379  1.00  0.00           C  
ATOM   1128  O   LYS A 141       5.299 -10.666 -15.312  1.00  0.00           O  
ATOM   1129  N   HIS A 142       3.114 -10.207 -14.855  1.00  0.00           N  
ATOM   1130  CA  HIS A 142       2.843 -11.420 -14.100  1.00  0.00           C  
ATOM   1131  ND1 HIS A 142       5.019 -11.064 -11.697  1.00  0.00           N  
ATOM   1132  CG  HIS A 142       3.950 -10.403 -12.157  1.00  0.00           C  
ATOM   1133  CB  HIS A 142       2.740 -11.057 -12.625  1.00  0.00           C  
ATOM   1134  NE2 HIS A 142       5.520  -9.022 -11.637  1.00  0.00           N  
ATOM   1135  CD2 HIS A 142       4.273  -9.120 -12.133  1.00  0.00           C  
ATOM   1136  CE1 HIS A 142       5.946 -10.199 -11.385  1.00  0.00           C  
ATOM   1137  C   HIS A 142       1.546 -12.106 -14.536  1.00  0.00           C  
ATOM   1138  O   HIS A 142       0.602 -11.474 -15.032  1.00  0.00           O  
ATOM   1139  N   TRP A 143       1.503 -13.418 -14.319  1.00  0.00           N  
ATOM   1140  CA  TRP A 143       0.343 -14.242 -14.629  1.00  0.00           C  
ATOM   1141  CB  TRP A 143       0.782 -15.392 -15.531  1.00  0.00           C  
ATOM   1142  CG  TRP A 143       1.165 -14.884 -16.908  1.00  0.00           C  
ATOM   1143  CD2 TRP A 143       2.420 -14.273 -17.320  1.00  0.00           C  
ATOM   1144  CD1 TRP A 143       0.360 -14.858 -18.008  1.00  0.00           C  
ATOM   1145  NE1 TRP A 143       1.027 -14.297 -19.073  1.00  0.00           N  
ATOM   1146  CE2 TRP A 143       2.284 -13.926 -18.664  1.00  0.00           C  
ATOM   1147  CE3 TRP A 143       3.620 -13.988 -16.666  1.00  0.00           C  
ATOM   1148  CZ2 TRP A 143       3.304 -13.311 -19.363  1.00  0.00           C  
ATOM   1149  CZ3 TRP A 143       4.619 -13.369 -17.355  1.00  0.00           C  
ATOM   1150  CH2 TRP A 143       4.480 -13.037 -18.671  1.00  0.00           C  
ATOM   1151  C   TRP A 143      -0.378 -14.708 -13.369  1.00  0.00           C  
ATOM   1152  O   TRP A 143      -1.155 -15.665 -13.390  1.00  0.00           O  
ATOM   1153  N   ILE A 144      -0.113 -14.009 -12.274  1.00  0.00           N  
ATOM   1154  CA  ILE A 144      -0.751 -14.263 -10.997  1.00  0.00           C  
ATOM   1155  CB  ILE A 144       0.000 -13.573  -9.835  1.00  0.00           C  
ATOM   1156  CG1 ILE A 144       1.413 -14.168  -9.693  1.00  0.00           C  
ATOM   1157  CG2 ILE A 144      -0.814 -13.686  -8.523  1.00  0.00           C  
ATOM   1158  CD1 ILE A 144       2.334 -13.403  -8.762  1.00  0.00           C  
ATOM   1159  C   ILE A 144      -2.132 -13.685 -11.065  1.00  0.00           C  
ATOM   1160  O   ILE A 144      -2.273 -12.514 -11.407  1.00  0.00           O  
ATOM   1161  N   GLN A 145      -3.140 -14.477 -10.730  1.00  0.00           N  
ATOM   1162  CA  GLN A 145      -4.494 -13.968 -10.751  1.00  0.00           C  
ATOM   1163  CB  GLN A 145      -5.516 -15.102 -10.767  1.00  0.00           C  
ATOM   1164  CG  GLN A 145      -6.948 -14.605 -10.773  1.00  0.00           C  
ATOM   1165  CD  GLN A 145      -7.242 -13.923 -12.056  1.00  0.00           C  
ATOM   1166  OE1 GLN A 145      -7.049 -14.546 -13.096  1.00  0.00           O  
ATOM   1167  NE2 GLN A 145      -7.685 -12.655 -12.035  1.00  0.00           N  
ATOM   1168  C   GLN A 145      -4.747 -13.117  -9.530  1.00  0.00           C  
ATOM   1169  O   GLN A 145      -4.584 -13.589  -8.405  1.00  0.00           O  
ATOM   1170  N   THR A 146      -5.183 -11.868  -9.753  1.00  0.00           N  
ATOM   1171  CA  THR A 146      -5.411 -10.865  -8.709  1.00  0.00           C  
ATOM   1172  CB  THR A 146      -4.208  -9.906  -8.592  1.00  0.00           C  
ATOM   1173  OG1 THR A 146      -3.982  -9.241  -9.813  1.00  0.00           O  
ATOM   1174  CG2 THR A 146      -2.920 -10.622  -8.173  1.00  0.00           C  
ATOM   1175  C   THR A 146      -6.713 -10.089  -8.951  1.00  0.00           C  
ATOM   1176  O   THR A 146      -7.255 -10.085 -10.058  1.00  0.00           O  
ATOM   1177  N   LYS A 147      -7.199  -9.434  -7.886  1.00  0.00           N  
ATOM   1178  CA  LYS A 147      -8.502  -8.775  -7.814  1.00  0.00           C  
ATOM   1179  CB  LYS A 147      -9.423  -9.551  -6.853  1.00  0.00           C  
ATOM   1180  CG  LYS A 147      -9.588 -11.035  -7.220  1.00  0.00           C  
ATOM   1181  CD  LYS A 147     -10.572 -11.726  -6.268  1.00  0.00           C  
ATOM   1182  CE  LYS A 147     -10.668 -13.215  -6.607  1.00  0.00           C  
ATOM   1183  NZ  LYS A 147     -11.582 -13.916  -5.692  1.00  0.00           N1+
ATOM   1184  C   LYS A 147      -8.350  -7.313  -7.365  1.00  0.00           C  
ATOM   1185  O   LYS A 147      -7.256  -6.868  -7.014  1.00  0.00           O  
ATOM   1186  N   ASP A 148      -9.463  -6.565  -7.368  1.00  0.00           N  
ATOM   1187  CA  ASP A 148      -9.521  -5.230  -6.784  1.00  0.00           C  
ATOM   1188  CB  ASP A 148     -10.742  -4.459  -7.299  1.00  0.00           C  
ATOM   1189  CG  ASP A 148     -10.563  -4.062  -8.765  1.00  0.00           C  
ATOM   1190  OD1 ASP A 148      -9.838  -3.071  -8.998  1.00  0.00           O  
ATOM   1191  OD2 ASP A 148     -11.146  -4.757  -9.625  1.00  0.00           O1-
ATOM   1192  C   ASP A 148      -9.491  -5.323  -5.254  1.00  0.00           C  
ATOM   1193  O   ASP A 148      -9.962  -6.298  -4.664  1.00  0.00           O  
ATOM   1194  N   GLY A 149      -8.872  -4.312  -4.632  1.00  0.00           N  
ATOM   1195  CA  GLY A 149      -8.446  -4.324  -3.240  1.00  0.00           C  
ATOM   1196  C   GLY A 149      -7.084  -5.000  -3.037  1.00  0.00           C  
ATOM   1197  O   GLY A 149      -6.378  -4.614  -2.107  1.00  0.00           O  
ATOM   1198  N   GLN A 150      -6.670  -5.902  -3.949  1.00  0.00           N  
ATOM   1199  CA  GLN A 150      -5.452  -6.664  -3.894  1.00  0.00           C  
ATOM   1200  CB  GLN A 150      -5.442  -7.957  -4.720  1.00  0.00           C  
ATOM   1201  CG  GLN A 150      -6.438  -8.969  -4.144  1.00  0.00           C  
ATOM   1202  CD  GLN A 150      -6.115 -10.348  -4.690  1.00  0.00           C  
ATOM   1203  OE1 GLN A 150      -5.099 -10.542  -5.353  1.00  0.00           O  
ATOM   1204  NE2 GLN A 150      -6.994 -11.342  -4.390  1.00  0.00           N  
ATOM   1205  C   GLN A 150      -4.212  -5.861  -4.139  1.00  0.00           C  
ATOM   1206  O   GLN A 150      -3.120  -6.393  -3.962  1.00  0.00           O  
ATOM   1207  N   CYS A 151      -4.310  -4.610  -4.640  1.00  0.00           N  
ATOM   1208  CA  CYS A 151      -3.133  -3.793  -4.796  1.00  0.00           C  
ATOM   1209  CB  CYS A 151      -3.381  -2.345  -5.207  1.00  0.00           C  
ATOM   1210  SG  CYS A 151      -3.318  -2.131  -6.982  1.00  0.00           S  
ATOM   1211  C   CYS A 151      -2.452  -3.624  -3.489  1.00  0.00           C  
ATOM   1212  O   CYS A 151      -3.073  -3.663  -2.435  1.00  0.00           O  
ATOM   1213  N   GLY A 152      -1.120  -3.470  -3.536  1.00  0.00           N  
ATOM   1214  CA  GLY A 152      -0.393  -3.202  -2.339  1.00  0.00           C  
ATOM   1215  C   GLY A 152       0.166  -4.458  -1.750  1.00  0.00           C  
ATOM   1216  O   GLY A 152       1.009  -4.382  -0.856  1.00  0.00           O  
ATOM   1217  N   ASN A 153      -0.261  -5.653  -2.206  1.00  0.00           N  
ATOM   1218  CA  ASN A 153       0.316  -6.778  -1.536  1.00  0.00           C  
ATOM   1219  CB  ASN A 153      -0.647  -7.974  -1.321  1.00  0.00           C  
ATOM   1220  CG  ASN A 153      -0.821  -8.837  -2.548  1.00  0.00           C  
ATOM   1221  OD1 ASN A 153      -1.754  -8.691  -3.330  1.00  0.00           O  
ATOM   1222  ND2 ASN A 153       0.101  -9.818  -2.689  1.00  0.00           N  
ATOM   1223  C   ASN A 153       1.581  -7.169  -2.260  1.00  0.00           C  
ATOM   1224  O   ASN A 153       1.681  -7.046  -3.480  1.00  0.00           O  
ATOM   1225  N   PRO A 154       2.554  -7.633  -1.512  1.00  0.00           N  
ATOM   1226  CA  PRO A 154       3.875  -7.960  -1.979  1.00  0.00           C  
ATOM   1227  CD  PRO A 154       2.367  -8.011  -0.123  1.00  0.00           C  
ATOM   1228  CB  PRO A 154       4.698  -8.204  -0.719  1.00  0.00           C  
ATOM   1229  CG  PRO A 154       3.658  -8.748   0.272  1.00  0.00           C  
ATOM   1230  C   PRO A 154       3.982  -9.162  -2.860  1.00  0.00           C  
ATOM   1231  O   PRO A 154       3.228 -10.123  -2.714  1.00  0.00           O  
ATOM   1232  N   LEU A 155       4.973  -9.115  -3.761  1.00  0.00           N  
ATOM   1233  CA  LEU A 155       5.339 -10.175  -4.638  1.00  0.00           C  
ATOM   1234  CB  LEU A 155       5.709  -9.661  -6.034  1.00  0.00           C  
ATOM   1235  CG  LEU A 155       6.004 -10.769  -7.048  1.00  0.00           C  
ATOM   1236  CD1 LEU A 155       4.750 -11.610  -7.300  1.00  0.00           C  
ATOM   1237  CD2 LEU A 155       6.583 -10.194  -8.343  1.00  0.00           C  
ATOM   1238  C   LEU A 155       6.590 -10.694  -4.015  1.00  0.00           C  
ATOM   1239  O   LEU A 155       7.449  -9.914  -3.622  1.00  0.00           O  
ATOM   1240  N   VAL A 156       6.709 -12.022  -3.861  1.00  0.00           N  
ATOM   1241  CA  VAL A 156       7.849 -12.639  -3.218  1.00  0.00           C  
ATOM   1242  CB  VAL A 156       7.354 -13.274  -1.903  1.00  0.00           C  
ATOM   1243  CG1 VAL A 156       8.511 -13.938  -1.144  1.00  0.00           C  
ATOM   1244  CG2 VAL A 156       6.664 -12.189  -1.064  1.00  0.00           C  
ATOM   1245  C   VAL A 156       8.565 -13.681  -4.073  1.00  0.00           C  
ATOM   1246  O   VAL A 156       7.932 -14.517  -4.724  1.00  0.00           O  
ATOM   1247  N   SER A 157       9.893 -13.582  -4.119  1.00  0.00           N  
ATOM   1248  CA  SER A 157      10.717 -14.554  -4.837  1.00  0.00           C  
ATOM   1249  CB  SER A 157      12.146 -14.123  -4.904  1.00  0.00           C  
ATOM   1250  OG  SER A 157      12.946 -15.158  -5.453  1.00  0.00           O  
ATOM   1251  C   SER A 157      10.646 -15.909  -4.188  1.00  0.00           C  
ATOM   1252  O   SER A 157      10.937 -16.060  -2.997  1.00  0.00           O  
ATOM   1253  N   THR A 158      10.413 -16.941  -4.982  1.00  0.00           N  
ATOM   1254  CA  THR A 158      10.300 -18.281  -4.427  1.00  0.00           C  
ATOM   1255  CB  THR A 158       9.441 -19.170  -5.324  1.00  0.00           C  
ATOM   1256  OG1 THR A 158      10.082 -19.339  -6.585  1.00  0.00           O  
ATOM   1257  CG2 THR A 158       8.113 -18.504  -5.551  1.00  0.00           C  
ATOM   1258  C   THR A 158      11.665 -18.924  -4.249  1.00  0.00           C  
ATOM   1259  O   THR A 158      11.783 -20.018  -3.684  1.00  0.00           O  
ATOM   1260  N   ARG A 159      12.698 -18.266  -4.767  1.00  0.00           N  
ATOM   1261  CA  ARG A 159      14.052 -18.770  -4.656  1.00  0.00           C  
ATOM   1262  CB  ARG A 159      14.899 -18.358  -5.853  1.00  0.00           C  
ATOM   1263  CG  ARG A 159      16.343 -18.878  -5.829  1.00  0.00           C  
ATOM   1264  CD  ARG A 159      17.124 -18.415  -7.003  1.00  0.00           C  
ATOM   1265  NE  ARG A 159      17.307 -16.964  -6.993  1.00  0.00           N  
ATOM   1266  CZ  ARG A 159      17.678 -16.203  -8.026  1.00  0.00           C  
ATOM   1267  NH1 ARG A 159      17.939 -16.704  -9.224  1.00  0.00           N1+
ATOM   1268  NH2 ARG A 159      17.769 -14.925  -7.800  1.00  0.00           N  
ATOM   1269  C   ARG A 159      14.691 -18.231  -3.392  1.00  0.00           C  
ATOM   1270  O   ARG A 159      15.317 -18.971  -2.629  1.00  0.00           O  
ATOM   1271  N   ASP A 160      14.575 -16.916  -3.214  1.00  0.00           N  
ATOM   1272  CA  ASP A 160      15.238 -16.223  -2.122  1.00  0.00           C  
ATOM   1273  CB  ASP A 160      15.892 -14.965  -2.690  1.00  0.00           C  
ATOM   1274  CG  ASP A 160      16.912 -15.297  -3.784  1.00  0.00           C  
ATOM   1275  OD1 ASP A 160      17.835 -16.026  -3.539  1.00  0.00           O  
ATOM   1276  OD2 ASP A 160      16.755 -14.799  -4.875  1.00  0.00           O1-
ATOM   1277  C   ASP A 160      14.360 -15.894  -0.892  1.00  0.00           C  
ATOM   1278  O   ASP A 160      14.887 -15.731   0.208  1.00  0.00           O  
ATOM   1279  N   GLY A 161      13.036 -15.716  -1.065  1.00  0.00           N  
ATOM   1280  CA  GLY A 161      12.147 -15.304   0.030  1.00  0.00           C  
ATOM   1281  C   GLY A 161      12.046 -13.783   0.210  1.00  0.00           C  
ATOM   1282  O   GLY A 161      11.489 -13.302   1.198  1.00  0.00           O  
ATOM   1283  N   PHE A 162      12.630 -13.048  -0.719  1.00  0.00           N  
ATOM   1284  CA  PHE A 162      12.666 -11.588  -0.721  1.00  0.00           C  
ATOM   1285  CB  PHE A 162      13.917 -11.084  -1.437  1.00  0.00           C  
ATOM   1286  CG  PHE A 162      15.207 -11.216  -0.675  1.00  0.00           C  
ATOM   1287  CD1 PHE A 162      15.709 -12.425  -0.275  1.00  0.00           C  
ATOM   1288  CD2 PHE A 162      15.943 -10.108  -0.411  1.00  0.00           C  
ATOM   1289  CE1 PHE A 162      16.906 -12.525   0.376  1.00  0.00           C  
ATOM   1290  CE2 PHE A 162      17.158 -10.190   0.229  1.00  0.00           C  
ATOM   1291  CZ  PHE A 162      17.637 -11.402   0.629  1.00  0.00           C  
ATOM   1292  C   PHE A 162      11.461 -10.987  -1.404  1.00  0.00           C  
ATOM   1293  O   PHE A 162      10.907 -11.564  -2.346  1.00  0.00           O  
ATOM   1294  N   ILE A 163      11.071  -9.807  -0.960  1.00  0.00           N  
ATOM   1295  CA  ILE A 163      10.003  -9.095  -1.628  1.00  0.00           C  
ATOM   1296  CB  ILE A 163       9.309  -8.095  -0.691  1.00  0.00           C  
ATOM   1297  CG1 ILE A 163       8.644  -8.872   0.484  1.00  0.00           C  
ATOM   1298  CG2 ILE A 163       8.245  -7.258  -1.500  1.00  0.00           C  
ATOM   1299  CD1 ILE A 163       8.185  -8.009   1.637  1.00  0.00           C  
ATOM   1300  C   ILE A 163      10.624  -8.434  -2.848  1.00  0.00           C  
ATOM   1301  O   ILE A 163      11.680  -7.807  -2.753  1.00  0.00           O  
ATOM   1302  N   VAL A 164      10.049  -8.794  -4.019  1.00  0.00           N  
ATOM   1303  CA  VAL A 164      10.259  -8.412  -5.391  1.00  0.00           C  
ATOM   1304  CB  VAL A 164       9.685  -9.503  -6.253  1.00  0.00           C  
ATOM   1305  CG1 VAL A 164       9.688  -9.120  -7.728  1.00  0.00           C  
ATOM   1306  CG2 VAL A 164      10.471 -10.784  -5.961  1.00  0.00           C  
ATOM   1307  C   VAL A 164       9.579  -7.114  -5.758  1.00  0.00           C  
ATOM   1308  O   VAL A 164      10.171  -6.250  -6.406  1.00  0.00           O  
ATOM   1309  N   GLY A 165       8.296  -6.942  -5.366  1.00  0.00           N  
ATOM   1310  CA  GLY A 165       7.574  -5.783  -5.821  1.00  0.00           C  
ATOM   1311  C   GLY A 165       6.232  -5.725  -5.145  1.00  0.00           C  
ATOM   1312  O   GLY A 165       5.976  -6.485  -4.218  1.00  0.00           O  
ATOM   1313  N   ILE A 166       5.345  -4.791  -5.573  1.00  0.00           N  
ATOM   1314  CA  ILE A 166       4.047  -4.598  -4.964  1.00  0.00           C  
ATOM   1315  CB  ILE A 166       4.034  -3.358  -4.092  1.00  0.00           C  
ATOM   1316  CG1 ILE A 166       4.939  -3.550  -2.864  1.00  0.00           C  
ATOM   1317  CG2 ILE A 166       2.605  -2.986  -3.701  1.00  0.00           C  
ATOM   1318  CD1 ILE A 166       5.070  -2.293  -2.009  1.00  0.00           C  
ATOM   1319  C   ILE A 166       2.992  -4.479  -6.041  1.00  0.00           C  
ATOM   1320  O   ILE A 166       3.198  -3.785  -7.027  1.00  0.00           O  
ATOM   1321  N   HIS A 167       1.814  -5.134  -5.872  1.00  0.00           N  
ATOM   1322  CA  HIS A 167       0.755  -5.177  -6.857  1.00  0.00           C  
ATOM   1323  ND1 HIS A 167      -2.584  -5.542  -7.655  1.00  0.00           N  
ATOM   1324  CG  HIS A 167      -1.386  -6.207  -7.542  1.00  0.00           C  
ATOM   1325  CB  HIS A 167      -0.433  -6.043  -6.413  1.00  0.00           C  
ATOM   1326  NE2 HIS A 167      -2.319  -6.709  -9.523  1.00  0.00           N  
ATOM   1327  CD2 HIS A 167      -1.243  -6.922  -8.688  1.00  0.00           C  
ATOM   1328  CE1 HIS A 167      -3.098  -5.875  -8.859  1.00  0.00           C  
ATOM   1329  C   HIS A 167       0.263  -3.795  -7.194  1.00  0.00           C  
ATOM   1330  O   HIS A 167       0.110  -2.949  -6.317  1.00  0.00           O  
ATOM   1331  N   SER A 168       0.007  -3.543  -8.501  1.00  0.00           N  
ATOM   1332  CA  SER A 168      -0.298  -2.216  -8.965  1.00  0.00           C  
ATOM   1333  CB  SER A 168       0.885  -1.631  -9.757  1.00  0.00           C  
ATOM   1334  OG  SER A 168       0.587  -0.322 -10.216  1.00  0.00           O  
ATOM   1335  C   SER A 168      -1.506  -2.163  -9.877  1.00  0.00           C  
ATOM   1336  O   SER A 168      -2.280  -1.215  -9.802  1.00  0.00           O  
ATOM   1337  N   ALA A 169      -1.716  -3.149 -10.771  1.00  0.00           N  
ATOM   1338  CA  ALA A 169      -2.767  -3.082 -11.779  1.00  0.00           C  
ATOM   1339  CB  ALA A 169      -2.280  -2.204 -12.945  1.00  0.00           C  
ATOM   1340  C   ALA A 169      -3.157  -4.461 -12.312  1.00  0.00           C  
ATOM   1341  O   ALA A 169      -2.361  -5.396 -12.299  1.00  0.00           O  
ATOM   1342  N   SER A 170      -4.344  -4.510 -12.927  1.00  0.00           N  
ATOM   1343  CA  SER A 170      -4.655  -5.412 -14.030  1.00  0.00           C  
ATOM   1344  CB  SER A 170      -5.638  -6.510 -13.605  1.00  0.00           C  
ATOM   1345  OG  SER A 170      -6.913  -5.985 -13.313  1.00  0.00           O  
ATOM   1346  C   SER A 170      -5.193  -4.591 -15.204  1.00  0.00           C  
ATOM   1347  O   SER A 170      -5.323  -3.368 -15.121  1.00  0.00           O  
ATOM   1348  N   ASN A 171      -5.512  -5.285 -16.300  1.00  0.00           N  
ATOM   1349  CA  ASN A 171      -6.069  -4.674 -17.491  1.00  0.00           C  
ATOM   1350  CB  ASN A 171      -5.533  -5.405 -18.728  1.00  0.00           C  
ATOM   1351  CG  ASN A 171      -5.374  -4.415 -19.872  1.00  0.00           C  
ATOM   1352  OD1 ASN A 171      -4.438  -3.628 -19.841  1.00  0.00           O  
ATOM   1353  ND2 ASN A 171      -6.281  -4.405 -20.850  1.00  0.00           N  
ATOM   1354  C   ASN A 171      -7.599  -4.645 -17.447  1.00  0.00           C  
ATOM   1355  O   ASN A 171      -8.226  -5.349 -16.655  1.00  0.00           O  
ATOM   1356  N   PHE A 172      -8.189  -3.881 -18.374  1.00  0.00           N  
ATOM   1357  CA  PHE A 172      -9.602  -3.966 -18.726  1.00  0.00           C  
ATOM   1358  CB  PHE A 172     -10.002  -2.686 -19.476  1.00  0.00           C  
ATOM   1359  CG  PHE A 172      -9.244  -2.422 -20.767  1.00  0.00           C  
ATOM   1360  CD1 PHE A 172      -9.671  -3.011 -21.974  1.00  0.00           C  
ATOM   1361  CD2 PHE A 172      -8.110  -1.585 -20.765  1.00  0.00           C  
ATOM   1362  CE1 PHE A 172      -8.965  -2.771 -23.166  1.00  0.00           C  
ATOM   1363  CE2 PHE A 172      -7.404  -1.347 -21.957  1.00  0.00           C  
ATOM   1364  CZ  PHE A 172      -7.830  -1.942 -23.157  1.00  0.00           C  
ATOM   1365  C   PHE A 172      -9.918  -5.248 -19.527  1.00  0.00           C  
ATOM   1366  O   PHE A 172     -11.086  -5.622 -19.616  1.00  0.00           O  
ATOM   1367  N   THR A 173      -8.890  -5.954 -20.033  1.00  0.00           N  
ATOM   1368  CA  THR A 173      -8.982  -7.315 -20.569  1.00  0.00           C  
ATOM   1369  CB  THR A 173      -8.067  -7.507 -21.794  1.00  0.00           C  
ATOM   1370  OG1 THR A 173      -6.702  -7.398 -21.443  1.00  0.00           O  
ATOM   1371  CG2 THR A 173      -8.392  -6.535 -22.936  1.00  0.00           C  
ATOM   1372  C   THR A 173      -8.689  -8.376 -19.489  1.00  0.00           C  
ATOM   1373  O   THR A 173      -8.914  -9.560 -19.736  1.00  0.00           O  
ATOM   1374  N   ASN A 174      -8.218  -7.953 -18.301  1.00  0.00           N  
ATOM   1375  CA  ASN A 174      -7.947  -8.777 -17.122  1.00  0.00           C  
ATOM   1376  CB  ASN A 174      -9.265  -9.142 -16.407  1.00  0.00           C  
ATOM   1377  CG  ASN A 174     -10.071  -7.910 -15.982  1.00  0.00           C  
ATOM   1378  OD1 ASN A 174      -9.824  -7.343 -14.920  1.00  0.00           O  
ATOM   1379  ND2 ASN A 174     -11.027  -7.484 -16.814  1.00  0.00           N  
ATOM   1380  C   ASN A 174      -7.032  -9.986 -17.406  1.00  0.00           C  
ATOM   1381  O   ASN A 174      -7.166 -11.026 -16.759  1.00  0.00           O  
ATOM   1382  N   THR A 175      -6.134  -9.877 -18.399  1.00  0.00           N  
ATOM   1383  CA  THR A 175      -5.319 -11.011 -18.864  1.00  0.00           C  
ATOM   1384  CB  THR A 175      -5.279 -11.081 -20.408  1.00  0.00           C  
ATOM   1385  OG1 THR A 175      -4.701  -9.851 -20.941  1.00  0.00           O  
ATOM   1386  CG2 THR A 175      -6.642 -11.273 -20.948  1.00  0.00           C  
ATOM   1387  C   THR A 175      -3.873 -10.955 -18.422  1.00  0.00           C  
ATOM   1388  O   THR A 175      -3.159 -11.954 -18.495  1.00  0.00           O  
ATOM   1389  N   ASN A 176      -3.401  -9.773 -17.988  1.00  0.00           N  
ATOM   1390  CA  ASN A 176      -2.040  -9.526 -17.514  1.00  0.00           C  
ATOM   1391  CB  ASN A 176      -1.155  -8.953 -18.633  1.00  0.00           C  
ATOM   1392  CG  ASN A 176      -0.854  -9.982 -19.723  1.00  0.00           C  
ATOM   1393  OD1 ASN A 176      -1.456  -9.948 -20.795  1.00  0.00           O  
ATOM   1394  ND2 ASN A 176       0.067 -10.909 -19.445  1.00  0.00           N  
ATOM   1395  C   ASN A 176      -2.102  -8.558 -16.336  1.00  0.00           C  
ATOM   1396  O   ASN A 176      -2.746  -7.509 -16.419  1.00  0.00           O  
ATOM   1397  N   ASN A 177      -1.437  -8.943 -15.238  1.00  0.00           N  
ATOM   1398  CA  ASN A 177      -1.551  -8.298 -13.936  1.00  0.00           C  
ATOM   1399  CB  ASN A 177      -2.252  -9.246 -12.943  1.00  0.00           C  
ATOM   1400  CG  ASN A 177      -3.675  -9.680 -13.346  1.00  0.00           C  
ATOM   1401  OD1 ASN A 177      -4.243  -9.224 -14.335  1.00  0.00           O  
ATOM   1402  ND2 ASN A 177      -4.271 -10.586 -12.570  1.00  0.00           N  
ATOM   1403  C   ASN A 177      -0.148  -7.891 -13.476  1.00  0.00           C  
ATOM   1404  O   ASN A 177       0.718  -8.743 -13.277  1.00  0.00           O  
ATOM   1405  N   TYR A 178       0.081  -6.558 -13.362  1.00  0.00           N  
ATOM   1406  CA  TYR A 178       1.341  -5.870 -13.171  1.00  0.00           C  
ATOM   1407  CB  TYR A 178       1.407  -4.509 -13.895  1.00  0.00           C  
ATOM   1408  CG  TYR A 178       1.370  -4.708 -15.375  1.00  0.00           C  
ATOM   1409  CD1 TYR A 178       0.174  -4.787 -16.054  1.00  0.00           C  
ATOM   1410  CD2 TYR A 178       2.542  -4.805 -16.088  1.00  0.00           C  
ATOM   1411  CE1 TYR A 178       0.150  -4.965 -17.417  1.00  0.00           C  
ATOM   1412  CE2 TYR A 178       2.524  -4.982 -17.451  1.00  0.00           C  
ATOM   1413  CZ  TYR A 178       1.326  -5.064 -18.118  1.00  0.00           C  
ATOM   1414  OH  TYR A 178       1.304  -5.246 -19.516  1.00  0.00           O  
ATOM   1415  C   TYR A 178       1.669  -5.569 -11.735  1.00  0.00           C  
ATOM   1416  O   TYR A 178       0.786  -5.405 -10.896  1.00  0.00           O  
ATOM   1417  N   PHE A 179       2.992  -5.515 -11.433  1.00  0.00           N  
ATOM   1418  CA  PHE A 179       3.546  -5.209 -10.136  1.00  0.00           C  
ATOM   1419  CB  PHE A 179       4.276  -6.407  -9.488  1.00  0.00           C  
ATOM   1420  CG  PHE A 179       3.305  -7.390  -8.917  1.00  0.00           C  
ATOM   1421  CD1 PHE A 179       2.492  -8.165  -9.711  1.00  0.00           C  
ATOM   1422  CD2 PHE A 179       3.244  -7.567  -7.556  1.00  0.00           C  
ATOM   1423  CE1 PHE A 179       1.613  -9.067  -9.162  1.00  0.00           C  
ATOM   1424  CE2 PHE A 179       2.369  -8.466  -6.993  1.00  0.00           C  
ATOM   1425  CZ  PHE A 179       1.549  -9.214  -7.800  1.00  0.00           C  
ATOM   1426  C   PHE A 179       4.595  -4.138 -10.297  1.00  0.00           C  
ATOM   1427  O   PHE A 179       5.263  -4.058 -11.322  1.00  0.00           O  
ATOM   1428  N   ALA A 180       4.777  -3.282  -9.270  1.00  0.00           N  
ATOM   1429  CA  ALA A 180       5.767  -2.242  -9.284  1.00  0.00           C  
ATOM   1430  CB  ALA A 180       5.368  -1.007  -8.457  1.00  0.00           C  
ATOM   1431  C   ALA A 180       6.991  -2.823  -8.653  1.00  0.00           C  
ATOM   1432  O   ALA A 180       6.920  -3.395  -7.573  1.00  0.00           O  
ATOM   1433  N   SER A 181       8.158  -2.699  -9.312  1.00  0.00           N  
ATOM   1434  CA  SER A 181       9.360  -3.315  -8.820  1.00  0.00           C  
ATOM   1435  CB  SER A 181      10.451  -3.442  -9.893  1.00  0.00           C  
ATOM   1436  OG  SER A 181      10.874  -2.157 -10.329  1.00  0.00           O  
ATOM   1437  C   SER A 181       9.966  -2.518  -7.710  1.00  0.00           C  
ATOM   1438  O   SER A 181       9.744  -1.315  -7.590  1.00  0.00           O  
ATOM   1439  N   VAL A 182      10.753  -3.194  -6.843  1.00  0.00           N  
ATOM   1440  CA  VAL A 182      11.452  -2.440  -5.848  1.00  0.00           C  
ATOM   1441  CB  VAL A 182      11.583  -3.087  -4.488  1.00  0.00           C  
ATOM   1442  CG1 VAL A 182      10.178  -3.305  -3.902  1.00  0.00           C  
ATOM   1443  CG2 VAL A 182      12.396  -4.362  -4.593  1.00  0.00           C  
ATOM   1444  C   VAL A 182      12.779  -2.091  -6.459  1.00  0.00           C  
ATOM   1445  O   VAL A 182      13.388  -2.858  -7.201  1.00  0.00           O  
ATOM   1446  N   PRO A 183      13.166  -0.883  -6.187  1.00  0.00           N  
ATOM   1447  CA  PRO A 183      14.330  -0.214  -6.738  1.00  0.00           C  
ATOM   1448  CD  PRO A 183      12.367  -0.031  -5.290  1.00  0.00           C  
ATOM   1449  CB  PRO A 183      14.092   1.249  -6.352  1.00  0.00           C  
ATOM   1450  CG  PRO A 183      13.279   1.187  -5.110  1.00  0.00           C  
ATOM   1451  C   PRO A 183      15.646  -0.718  -6.155  1.00  0.00           C  
ATOM   1452  O   PRO A 183      15.692  -1.231  -5.029  1.00  0.00           O  
ATOM   1453  N   LYS A 184      16.722  -0.506  -6.897  1.00  0.00           N  
ATOM   1454  CA  LYS A 184      18.048  -0.811  -6.404  1.00  0.00           C  
ATOM   1455  CB  LYS A 184      19.101  -0.521  -7.477  1.00  0.00           C  
ATOM   1456  CG  LYS A 184      20.535  -0.908  -7.097  1.00  0.00           C  
ATOM   1457  CD  LYS A 184      21.506  -0.671  -8.251  1.00  0.00           C  
ATOM   1458  CE  LYS A 184      22.934  -1.050  -7.865  1.00  0.00           C  
ATOM   1459  NZ  LYS A 184      23.893  -0.836  -8.994  1.00  0.00           N1+
ATOM   1460  C   LYS A 184      18.310   0.000  -5.139  1.00  0.00           C  
ATOM   1461  O   LYS A 184      18.009   1.192  -5.080  1.00  0.00           O  
ATOM   1462  N   ASN A 185      18.886  -0.666  -4.140  1.00  0.00           N  
ATOM   1463  CA  ASN A 185      19.233  -0.116  -2.830  1.00  0.00           C  
ATOM   1464  CB  ASN A 185      20.223   1.031  -2.967  1.00  0.00           C  
ATOM   1465  CG  ASN A 185      21.512   0.615  -3.600  1.00  0.00           C  
ATOM   1466  OD1 ASN A 185      21.999  -0.507  -3.400  1.00  0.00           O  
ATOM   1467  ND2 ASN A 185      22.090   1.509  -4.361  1.00  0.00           N  
ATOM   1468  C   ASN A 185      18.030   0.341  -1.999  1.00  0.00           C  
ATOM   1469  O   ASN A 185      18.189   1.105  -1.041  1.00  0.00           O  
ATOM   1470  N   PHE A 186      16.857  -0.240  -2.258  1.00  0.00           N  
ATOM   1471  CA  PHE A 186      15.650   0.008  -1.472  1.00  0.00           C  
ATOM   1472  CB  PHE A 186      14.532  -0.891  -1.958  1.00  0.00           C  
ATOM   1473  CG  PHE A 186      13.178  -0.713  -1.351  1.00  0.00           C  
ATOM   1474  CD1 PHE A 186      12.373   0.359  -1.695  1.00  0.00           C  
ATOM   1475  CD2 PHE A 186      12.672  -1.648  -0.513  1.00  0.00           C  
ATOM   1476  CE1 PHE A 186      11.114   0.461  -1.206  1.00  0.00           C  
ATOM   1477  CE2 PHE A 186      11.409  -1.534  -0.036  1.00  0.00           C  
ATOM   1478  CZ  PHE A 186      10.638  -0.478  -0.393  1.00  0.00           C  
ATOM   1479  C   PHE A 186      15.935  -0.210   0.012  1.00  0.00           C  
ATOM   1480  O   PHE A 186      15.512   0.575   0.853  1.00  0.00           O  
ATOM   1481  N   MET A 187      16.690  -1.254   0.346  1.00  0.00           N  
ATOM   1482  CA  MET A 187      16.977  -1.509   1.750  1.00  0.00           C  
ATOM   1483  CB  MET A 187      17.756  -2.804   1.927  1.00  0.00           C  
ATOM   1484  CG  MET A 187      16.966  -4.060   1.616  1.00  0.00           C  
ATOM   1485  SD  MET A 187      15.438  -4.189   2.554  1.00  0.00           S  
ATOM   1486  CE  MET A 187      15.915  -4.361   4.260  1.00  0.00           C  
ATOM   1487  C   MET A 187      17.755  -0.369   2.419  1.00  0.00           C  
ATOM   1488  O   MET A 187      17.630  -0.185   3.635  1.00  0.00           O  
ATOM   1489  N   GLU A 188      18.569   0.389   1.656  1.00  0.00           N  
ATOM   1490  CA  GLU A 188      19.320   1.481   2.253  1.00  0.00           C  
ATOM   1491  CB  GLU A 188      20.380   2.030   1.288  1.00  0.00           C  
ATOM   1492  CG  GLU A 188      21.356   3.056   1.893  1.00  0.00           C  
ATOM   1493  CD  GLU A 188      22.266   2.436   2.934  1.00  0.00           C  
ATOM   1494  OE1 GLU A 188      22.377   1.232   2.939  1.00  0.00           O  
ATOM   1495  OE2 GLU A 188      22.866   3.154   3.705  1.00  0.00           O1-
ATOM   1496  C   GLU A 188      18.296   2.552   2.570  1.00  0.00           C  
ATOM   1497  O   GLU A 188      18.289   3.135   3.649  1.00  0.00           O  
ATOM   1498  N   LEU A 189      17.357   2.754   1.652  1.00  0.00           N  
ATOM   1499  CA  LEU A 189      16.295   3.725   1.881  1.00  0.00           C  
ATOM   1500  CB  LEU A 189      15.351   3.769   0.677  1.00  0.00           C  
ATOM   1501  CG  LEU A 189      14.120   4.632   0.794  1.00  0.00           C  
ATOM   1502  CD1 LEU A 189      14.514   6.104   0.994  1.00  0.00           C  
ATOM   1503  CD2 LEU A 189      13.266   4.380  -0.467  1.00  0.00           C  
ATOM   1504  C   LEU A 189      15.497   3.380   3.138  1.00  0.00           C  
ATOM   1505  O   LEU A 189      15.201   4.254   3.958  1.00  0.00           O  
ATOM   1506  N   LEU A 190      15.126   2.111   3.269  1.00  0.00           N  
ATOM   1507  CA  LEU A 190      14.369   1.633   4.418  1.00  0.00           C  
ATOM   1508  CB  LEU A 190      14.053   0.142   4.231  1.00  0.00           C  
ATOM   1509  CG  LEU A 190      12.696  -0.244   3.649  1.00  0.00           C  
ATOM   1510  CD1 LEU A 190      12.373   0.580   2.435  1.00  0.00           C  
ATOM   1511  CD2 LEU A 190      12.727  -1.708   3.285  1.00  0.00           C  
ATOM   1512  C   LEU A 190      15.042   1.814   5.768  1.00  0.00           C  
ATOM   1513  O   LEU A 190      14.378   2.209   6.730  1.00  0.00           O  
ATOM   1514  N   THR A 191      16.352   1.577   5.863  1.00  0.00           N  
ATOM   1515  CA  THR A 191      16.991   1.711   7.169  1.00  0.00           C  
ATOM   1516  CB  THR A 191      17.820   0.448   7.497  1.00  0.00           C  
ATOM   1517  OG1 THR A 191      18.868   0.280   6.536  1.00  0.00           O  
ATOM   1518  CG2 THR A 191      16.903  -0.784   7.448  1.00  0.00           C  
ATOM   1519  C   THR A 191      17.875   2.958   7.382  1.00  0.00           C  
ATOM   1520  O   THR A 191      18.245   3.238   8.523  1.00  0.00           O  
ATOM   1521  N   ASN A 192      18.237   3.692   6.326  1.00  0.00           N  
ATOM   1522  CA  ASN A 192      19.097   4.876   6.448  1.00  0.00           C  
ATOM   1523  CB  ASN A 192      20.179   4.873   5.378  1.00  0.00           C  
ATOM   1524  CG  ASN A 192      21.218   5.976   5.543  1.00  0.00           C  
ATOM   1525  OD1 ASN A 192      21.002   7.003   6.211  1.00  0.00           O  
ATOM   1526  ND2 ASN A 192      22.365   5.775   4.927  1.00  0.00           N  
ATOM   1527  C   ASN A 192      18.292   6.184   6.404  1.00  0.00           C  
ATOM   1528  O   ASN A 192      17.847   6.637   5.339  1.00  0.00           O  
ATOM   1529  N   GLN A 193      18.152   6.830   7.550  1.00  0.00           N  
ATOM   1530  CA  GLN A 193      17.343   8.038   7.650  1.00  0.00           C  
ATOM   1531  CB  GLN A 193      17.205   8.473   9.119  1.00  0.00           C  
ATOM   1532  CG  GLN A 193      18.492   9.010   9.790  1.00  0.00           C  
ATOM   1533  CD  GLN A 193      19.363   7.915  10.367  1.00  0.00           C  
ATOM   1534  OE1 GLN A 193      19.398   6.798   9.839  1.00  0.00           O  
ATOM   1535  NE2 GLN A 193      20.066   8.220  11.448  1.00  0.00           N  
ATOM   1536  C   GLN A 193      17.886   9.199   6.815  1.00  0.00           C  
ATOM   1537  O   GLN A 193      17.159  10.148   6.539  1.00  0.00           O  
ATOM   1538  N   GLU A 194      19.158   9.138   6.403  1.00  0.00           N  
ATOM   1539  CA  GLU A 194      19.732  10.213   5.600  1.00  0.00           C  
ATOM   1540  CB  GLU A 194      21.243  10.333   5.828  1.00  0.00           C  
ATOM   1541  CG  GLU A 194      21.631  10.744   7.249  1.00  0.00           C  
ATOM   1542  CD  GLU A 194      23.124  10.878   7.456  1.00  0.00           C  
ATOM   1543  OE1 GLU A 194      23.863  10.633   6.532  1.00  0.00           O  
ATOM   1544  OE2 GLU A 194      23.520  11.230   8.543  1.00  0.00           O1-
ATOM   1545  C   GLU A 194      19.435   9.996   4.118  1.00  0.00           C  
ATOM   1546  O   GLU A 194      19.691  10.870   3.288  1.00  0.00           O  
ATOM   1547  N   ALA A 195      18.922   8.807   3.780  1.00  0.00           N  
ATOM   1548  CA  ALA A 195      18.582   8.454   2.414  1.00  0.00           C  
ATOM   1549  CB  ALA A 195      18.712   6.948   2.202  1.00  0.00           C  
ATOM   1550  C   ALA A 195      17.160   8.914   2.131  1.00  0.00           C  
ATOM   1551  O   ALA A 195      16.803   9.258   1.004  1.00  0.00           O  
ATOM   1552  N   GLN A 196      16.356   8.910   3.182  1.00  0.00           N  
ATOM   1553  CA  GLN A 196      14.943   9.244   3.107  1.00  0.00           C  
ATOM   1554  CB  GLN A 196      14.294   8.749   4.393  1.00  0.00           C  
ATOM   1555  CG  GLN A 196      14.367   7.243   4.617  1.00  0.00           C  
ATOM   1556  CD  GLN A 196      13.952   6.803   6.038  1.00  0.00           C  
ATOM   1557  OE1 GLN A 196      13.572   7.631   6.914  1.00  0.00           O  
ATOM   1558  NE2 GLN A 196      14.069   5.498   6.265  1.00  0.00           N  
ATOM   1559  C   GLN A 196      14.676  10.754   2.977  1.00  0.00           C  
ATOM   1560  O   GLN A 196      15.277  11.564   3.684  1.00  0.00           O  
ATOM   1561  N   GLN A 197      13.715  11.129   2.125  1.00  0.00           N  
ATOM   1562  CA  GLN A 197      13.279  12.523   2.018  1.00  0.00           C  
ATOM   1563  CB  GLN A 197      13.579  13.158   0.660  1.00  0.00           C  
ATOM   1564  CG  GLN A 197      12.977  14.604   0.502  1.00  0.00           C  
ATOM   1565  CD  GLN A 197      13.609  15.657   1.433  1.00  0.00           C  
ATOM   1566  OE1 GLN A 197      14.795  15.966   1.280  1.00  0.00           O  
ATOM   1567  NE2 GLN A 197      12.838  16.209   2.396  1.00  0.00           N  
ATOM   1568  C   GLN A 197      11.798  12.577   2.251  1.00  0.00           C  
ATOM   1569  O   GLN A 197      11.011  12.132   1.422  1.00  0.00           O  
ATOM   1570  N   TRP A 198      11.405  13.162   3.349  1.00  0.00           N  
ATOM   1571  CA  TRP A 198      10.004  13.168   3.670  1.00  0.00           C  
ATOM   1572  CB  TRP A 198       9.905  12.990   5.176  1.00  0.00           C  
ATOM   1573  CG  TRP A 198      10.488  11.623   5.580  1.00  0.00           C  
ATOM   1574  CD2 TRP A 198       9.865  10.325   5.501  1.00  0.00           C  
ATOM   1575  CD1 TRP A 198      11.747  11.387   6.045  1.00  0.00           C  
ATOM   1576  NE1 TRP A 198      11.920  10.052   6.249  1.00  0.00           N  
ATOM   1577  CE2 TRP A 198      10.786   9.398   5.919  1.00  0.00           C  
ATOM   1578  CE3 TRP A 198       8.659   9.901   5.113  1.00  0.00           C  
ATOM   1579  CZ2 TRP A 198      10.499   8.043   5.946  1.00  0.00           C  
ATOM   1580  CZ3 TRP A 198       8.364   8.552   5.137  1.00  0.00           C  
ATOM   1581  CH2 TRP A 198       9.262   7.652   5.542  1.00  0.00           C  
ATOM   1582  C   TRP A 198       9.294  14.430   3.166  1.00  0.00           C  
ATOM   1583  O   TRP A 198       9.871  15.528   3.182  1.00  0.00           O  
ATOM   1584  N   VAL A 199       8.046  14.265   2.718  1.00  0.00           N  
ATOM   1585  CA  VAL A 199       7.186  15.374   2.316  1.00  0.00           C  
ATOM   1586  CB  VAL A 199       6.962  15.419   0.771  1.00  0.00           C  
ATOM   1587  CG1 VAL A 199       8.315  15.558   0.060  1.00  0.00           C  
ATOM   1588  CG2 VAL A 199       6.188  14.164   0.260  1.00  0.00           C  
ATOM   1589  C   VAL A 199       5.844  15.226   3.018  1.00  0.00           C  
ATOM   1590  O   VAL A 199       5.492  14.139   3.473  1.00  0.00           O  
ATOM   1591  N   SER A 200       5.043  16.279   3.038  1.00  0.00           N  
ATOM   1592  CA  SER A 200       3.715  16.180   3.634  1.00  0.00           C  
ATOM   1593  CB  SER A 200       3.732  16.724   5.045  1.00  0.00           C  
ATOM   1594  OG  SER A 200       4.028  18.098   5.049  1.00  0.00           O  
ATOM   1595  C   SER A 200       2.745  16.965   2.775  1.00  0.00           C  
ATOM   1596  O   SER A 200       3.165  17.779   1.949  1.00  0.00           O  
ATOM   1597  N   GLY A 201       1.450  16.643   2.867  1.00  0.00           N  
ATOM   1598  CA  GLY A 201       0.421  17.335   2.092  1.00  0.00           C  
ATOM   1599  C   GLY A 201       0.340  16.843   0.639  1.00  0.00           C  
ATOM   1600  O   GLY A 201      -0.494  17.313  -0.138  1.00  0.00           O  
ATOM   1601  N   TRP A 202       1.184  15.877   0.292  1.00  0.00           N  
ATOM   1602  CA  TRP A 202       1.295  15.314  -1.051  1.00  0.00           C  
ATOM   1603  CB  TRP A 202       2.617  14.539  -1.180  1.00  0.00           C  
ATOM   1604  CG  TRP A 202       2.662  13.787  -2.433  1.00  0.00           C  
ATOM   1605  CD2 TRP A 202       2.242  12.432  -2.574  1.00  0.00           C  
ATOM   1606  CD1 TRP A 202       3.061  14.196  -3.664  1.00  0.00           C  
ATOM   1607  NE1 TRP A 202       2.878  13.189  -4.567  1.00  0.00           N  
ATOM   1608  CE2 TRP A 202       2.367  12.104  -3.908  1.00  0.00           C  
ATOM   1609  CE3 TRP A 202       1.755  11.491  -1.680  1.00  0.00           C  
ATOM   1610  CZ2 TRP A 202       2.003  10.883  -4.373  1.00  0.00           C  
ATOM   1611  CZ3 TRP A 202       1.409  10.276  -2.137  1.00  0.00           C  
ATOM   1612  CH2 TRP A 202       1.511   9.970  -3.435  1.00  0.00           C  
ATOM   1613  C   TRP A 202       0.131  14.429  -1.501  1.00  0.00           C  
ATOM   1614  O   TRP A 202      -0.417  13.657  -0.710  1.00  0.00           O  
ATOM   1615  N   ARG A 203      -0.236  14.566  -2.788  1.00  0.00           N  
ATOM   1616  CA  ARG A 203      -1.250  13.755  -3.473  1.00  0.00           C  
ATOM   1617  CB  ARG A 203      -2.661  14.239  -3.213  1.00  0.00           C  
ATOM   1618  CG  ARG A 203      -2.937  15.669  -3.676  1.00  0.00           C  
ATOM   1619  CD  ARG A 203      -4.368  15.983  -3.639  1.00  0.00           C  
ATOM   1620  NE  ARG A 203      -4.630  17.397  -3.909  1.00  0.00           N  
ATOM   1621  CZ  ARG A 203      -4.744  17.991  -5.130  1.00  0.00           C  
ATOM   1622  NH1 ARG A 203      -4.597  17.318  -6.266  1.00  0.00           N1+
ATOM   1623  NH2 ARG A 203      -5.007  19.290  -5.180  1.00  0.00           N  
ATOM   1624  C   ARG A 203      -1.056  13.787  -4.980  1.00  0.00           C  
ATOM   1625  O   ARG A 203      -0.326  14.632  -5.506  1.00  0.00           O  
ATOM   1626  N   LEU A 204      -1.785  12.921  -5.674  1.00  0.00           N  
ATOM   1627  CA  LEU A 204      -1.785  12.945  -7.139  1.00  0.00           C  
ATOM   1628  CB  LEU A 204      -2.223  11.600  -7.737  1.00  0.00           C  
ATOM   1629  CG  LEU A 204      -1.350  10.352  -7.411  1.00  0.00           C  
ATOM   1630  CD1 LEU A 204      -2.005   9.104  -8.012  1.00  0.00           C  
ATOM   1631  CD2 LEU A 204       0.042  10.526  -7.984  1.00  0.00           C  
ATOM   1632  C   LEU A 204      -2.710  14.060  -7.635  1.00  0.00           C  
ATOM   1633  O   LEU A 204      -3.644  14.469  -6.937  1.00  0.00           O  
ATOM   1634  N   ASN A 205      -2.445  14.555  -8.842  1.00  0.00           N  
ATOM   1635  CA  ASN A 205      -3.249  15.593  -9.463  1.00  0.00           C  
ATOM   1636  CB  ASN A 205      -2.349  16.759  -9.777  1.00  0.00           C  
ATOM   1637  CG  ASN A 205      -1.275  16.333 -10.730  1.00  0.00           C  
ATOM   1638  OD1 ASN A 205      -0.942  15.127 -10.780  1.00  0.00           O  
ATOM   1639  ND2 ASN A 205      -0.723  17.261 -11.469  1.00  0.00           N  
ATOM   1640  C   ASN A 205      -3.967  15.140 -10.728  1.00  0.00           C  
ATOM   1641  O   ASN A 205      -4.299  15.965 -11.582  1.00  0.00           O  
ATOM   1642  N   ALA A 206      -4.200  13.841 -10.862  1.00  0.00           N  
ATOM   1643  CA  ALA A 206      -4.854  13.332 -12.059  1.00  0.00           C  
ATOM   1644  CB  ALA A 206      -3.828  13.197 -13.171  1.00  0.00           C  
ATOM   1645  C   ALA A 206      -5.535  11.992 -11.839  1.00  0.00           C  
ATOM   1646  O   ALA A 206      -5.133  11.205 -10.986  1.00  0.00           O  
ATOM   1647  N   ASP A 207      -6.522  11.696 -12.693  1.00  0.00           N  
ATOM   1648  CA  ASP A 207      -7.238  10.414 -12.673  1.00  0.00           C  
ATOM   1649  CB  ASP A 207      -8.688  10.638 -13.080  1.00  0.00           C  
ATOM   1650  CG  ASP A 207      -9.437  11.515 -12.099  1.00  0.00           C  
ATOM   1651  OD1 ASP A 207      -9.135  11.502 -10.921  1.00  0.00           O  
ATOM   1652  OD2 ASP A 207     -10.283  12.241 -12.539  1.00  0.00           O1-
ATOM   1653  C   ASP A 207      -6.598   9.405 -13.625  1.00  0.00           C  
ATOM   1654  O   ASP A 207      -7.127   8.305 -13.854  1.00  0.00           O  
ATOM   1655  N   SER A 208      -5.494   9.837 -14.220  1.00  0.00           N  
ATOM   1656  CA  SER A 208      -4.686   9.093 -15.167  1.00  0.00           C  
ATOM   1657  CB  SER A 208      -5.228   9.210 -16.571  1.00  0.00           C  
ATOM   1658  OG  SER A 208      -4.373   8.566 -17.479  1.00  0.00           O  
ATOM   1659  C   SER A 208      -3.267   9.613 -15.120  1.00  0.00           C  
ATOM   1660  O   SER A 208      -3.032  10.824 -15.185  1.00  0.00           O  
ATOM   1661  N   VAL A 209      -2.299   8.697 -15.013  1.00  0.00           N  
ATOM   1662  CA  VAL A 209      -0.883   8.989 -14.800  1.00  0.00           C  
ATOM   1663  CB  VAL A 209      -0.500   8.742 -13.320  1.00  0.00           C  
ATOM   1664  CG1 VAL A 209      -1.150   9.785 -12.394  1.00  0.00           C  
ATOM   1665  CG2 VAL A 209      -0.859   7.325 -12.832  1.00  0.00           C  
ATOM   1666  C   VAL A 209      -0.031   8.152 -15.760  1.00  0.00           C  
ATOM   1667  O   VAL A 209      -0.382   7.009 -16.063  1.00  0.00           O  
ATOM   1668  N   LEU A 210       1.113   8.700 -16.201  1.00  0.00           N  
ATOM   1669  CA  LEU A 210       2.015   7.914 -17.039  1.00  0.00           C  
ATOM   1670  CB  LEU A 210       2.529   8.771 -18.211  1.00  0.00           C  
ATOM   1671  CG  LEU A 210       3.551   8.113 -19.201  1.00  0.00           C  
ATOM   1672  CD1 LEU A 210       2.911   6.921 -19.906  1.00  0.00           C  
ATOM   1673  CD2 LEU A 210       3.993   9.156 -20.218  1.00  0.00           C  
ATOM   1674  C   LEU A 210       3.185   7.396 -16.217  1.00  0.00           C  
ATOM   1675  O   LEU A 210       4.041   8.176 -15.791  1.00  0.00           O  
ATOM   1676  N   TRP A 211       3.255   6.082 -15.927  1.00  0.00           N  
ATOM   1677  CA  TRP A 211       4.386   5.616 -15.170  1.00  0.00           C  
ATOM   1678  CB  TRP A 211       4.070   5.297 -13.693  1.00  0.00           C  
ATOM   1679  CG  TRP A 211       3.857   6.522 -12.832  1.00  0.00           C  
ATOM   1680  CD2 TRP A 211       2.858   6.624 -11.808  1.00  0.00           C  
ATOM   1681  CD1 TRP A 211       4.493   7.729 -12.870  1.00  0.00           C  
ATOM   1682  NE1 TRP A 211       3.937   8.584 -11.952  1.00  0.00           N  
ATOM   1683  CE2 TRP A 211       2.931   7.917 -11.288  1.00  0.00           C  
ATOM   1684  CE3 TRP A 211       1.946   5.720 -11.347  1.00  0.00           C  
ATOM   1685  CZ2 TRP A 211       2.086   8.328 -10.300  1.00  0.00           C  
ATOM   1686  CZ3 TRP A 211       1.107   6.136 -10.339  1.00  0.00           C  
ATOM   1687  CH2 TRP A 211       1.173   7.413  -9.827  1.00  0.00           C  
ATOM   1688  C   TRP A 211       4.897   4.368 -15.805  1.00  0.00           C  
ATOM   1689  O   TRP A 211       4.132   3.448 -16.090  1.00  0.00           O  
ATOM   1690  N   GLY A 212       6.225   4.322 -16.055  1.00  0.00           N  
ATOM   1691  CA  GLY A 212       6.876   3.169 -16.612  1.00  0.00           C  
ATOM   1692  C   GLY A 212       6.563   3.049 -18.070  1.00  0.00           C  
ATOM   1693  O   GLY A 212       6.681   1.972 -18.649  1.00  0.00           O  
ATOM   1694  N   GLY A 213       6.132   4.158 -18.692  1.00  0.00           N  
ATOM   1695  CA  GLY A 213       5.675   4.173 -20.077  1.00  0.00           C  
ATOM   1696  C   GLY A 213       4.247   3.638 -20.269  1.00  0.00           C  
ATOM   1697  O   GLY A 213       3.708   3.779 -21.366  1.00  0.00           O  
ATOM   1698  N   HIS A 214       3.619   3.084 -19.217  1.00  0.00           N  
ATOM   1699  CA  HIS A 214       2.214   2.698 -19.217  1.00  0.00           C  
ATOM   1700  ND1 HIS A 214       2.165  -0.832 -18.883  1.00  0.00           N  
ATOM   1701  CG  HIS A 214       2.680   0.334 -18.311  1.00  0.00           C  
ATOM   1702  CB  HIS A 214       1.925   1.628 -18.152  1.00  0.00           C  
ATOM   1703  NE2 HIS A 214       4.193  -1.236 -18.090  1.00  0.00           N  
ATOM   1704  CD2 HIS A 214       3.931   0.084 -17.824  1.00  0.00           C  
ATOM   1705  CE1 HIS A 214       3.123  -1.756 -18.718  1.00  0.00           C  
ATOM   1706  C   HIS A 214       1.347   3.923 -18.935  1.00  0.00           C  
ATOM   1707  O   HIS A 214       1.617   4.668 -17.992  1.00  0.00           O  
ATOM   1708  N   LYS A 215       0.232   4.038 -19.664  1.00  0.00           N  
ATOM   1709  CA  LYS A 215      -0.898   4.857 -19.248  1.00  0.00           C  
ATOM   1710  CB  LYS A 215      -1.723   5.301 -20.461  1.00  0.00           C  
ATOM   1711  CG  LYS A 215      -0.972   6.311 -21.339  1.00  0.00           C  
ATOM   1712  CD  LYS A 215      -1.846   6.745 -22.522  1.00  0.00           C  
ATOM   1713  CE  LYS A 215      -1.091   7.752 -23.390  1.00  0.00           C  
ATOM   1714  NZ  LYS A 215      -1.906   8.190 -24.535  1.00  0.00           N1+
ATOM   1715  C   LYS A 215      -1.731   4.013 -18.285  1.00  0.00           C  
ATOM   1716  O   LYS A 215      -2.107   2.890 -18.618  1.00  0.00           O  
ATOM   1717  N   VAL A 216      -1.993   4.559 -17.091  1.00  0.00           N  
ATOM   1718  CA  VAL A 216      -2.709   3.889 -16.009  1.00  0.00           C  
ATOM   1719  CB  VAL A 216      -1.737   3.366 -14.920  1.00  0.00           C  
ATOM   1720  CG1 VAL A 216      -2.469   2.432 -13.938  1.00  0.00           C  
ATOM   1721  CG2 VAL A 216      -0.544   2.584 -15.504  1.00  0.00           C  
ATOM   1722  C   VAL A 216      -3.756   4.861 -15.451  1.00  0.00           C  
ATOM   1723  O   VAL A 216      -3.550   6.073 -15.454  1.00  0.00           O  
ATOM   1724  N   PHE A 217      -4.922   4.330 -15.072  1.00  0.00           N  
ATOM   1725  CA  PHE A 217      -6.114   5.067 -14.634  1.00  0.00           C  
ATOM   1726  CB  PHE A 217      -7.261   4.801 -15.624  1.00  0.00           C  
ATOM   1727  CG  PHE A 217      -7.070   5.435 -16.994  1.00  0.00           C  
ATOM   1728  CD1 PHE A 217      -6.244   4.825 -17.961  1.00  0.00           C  
ATOM   1729  CD2 PHE A 217      -7.761   6.620 -17.321  1.00  0.00           C  
ATOM   1730  CE1 PHE A 217      -6.109   5.397 -19.238  1.00  0.00           C  
ATOM   1731  CE2 PHE A 217      -7.637   7.183 -18.605  1.00  0.00           C  
ATOM   1732  CZ  PHE A 217      -6.805   6.575 -19.561  1.00  0.00           C  
ATOM   1733  C   PHE A 217      -6.527   4.691 -13.201  1.00  0.00           C  
ATOM   1734  O   PHE A 217      -6.240   3.588 -12.729  1.00  0.00           O  
ATOM   1735  N   MET A 218      -7.240   5.586 -12.507  1.00  0.00           N  
ATOM   1736  CA  MET A 218      -7.658   5.371 -11.107  1.00  0.00           C  
ATOM   1737  CB  MET A 218      -7.810   6.720 -10.379  1.00  0.00           C  
ATOM   1738  CG  MET A 218      -8.906   7.654 -10.917  1.00  0.00           C  
ATOM   1739  SD  MET A 218     -10.637   7.158 -10.703  1.00  0.00           S  
ATOM   1740  CE  MET A 218     -10.776   7.071  -8.897  1.00  0.00           C  
ATOM   1741  C   MET A 218      -8.874   4.439 -10.911  1.00  0.00           C  
ATOM   1742  O   MET A 218      -9.159   4.057  -9.779  1.00  0.00           O  
ATOM   1743  N   VAL A 219      -9.562   4.045 -11.987  1.00  0.00           N  
ATOM   1744  CA  VAL A 219     -10.698   3.105 -11.992  1.00  0.00           C  
ATOM   1745  CB  VAL A 219     -12.010   3.832 -11.607  1.00  0.00           C  
ATOM   1746  CG1 VAL A 219     -12.530   4.770 -12.705  1.00  0.00           C  
ATOM   1747  CG2 VAL A 219     -13.137   2.869 -11.209  1.00  0.00           C  
ATOM   1748  C   VAL A 219     -10.796   2.426 -13.363  1.00  0.00           C  
ATOM   1749  O   VAL A 219     -10.217   2.907 -14.340  1.00  0.00           O  
ATOM   1750  N   LYS A 220     -11.524   1.309 -13.456  1.00  0.00           N  
ATOM   1751  CA  LYS A 220     -11.755   0.588 -14.715  1.00  0.00           C  
ATOM   1752  CB  LYS A 220     -11.829  -0.917 -14.424  1.00  0.00           C  
ATOM   1753  CG  LYS A 220     -13.156  -1.436 -13.859  1.00  0.00           C  
ATOM   1754  CD  LYS A 220     -13.012  -2.922 -13.502  1.00  0.00           C  
ATOM   1755  CE  LYS A 220     -12.572  -3.163 -12.048  1.00  0.00           C  
ATOM   1756  NZ  LYS A 220     -13.716  -3.103 -11.107  1.00  0.00           N1+
ATOM   1757  C   LYS A 220     -12.991   1.098 -15.474  1.00  0.00           C  
ATOM   1758  O   LYS A 220     -13.918   1.602 -14.843  1.00  0.00           O  
ATOM   1759  N   PRO A 221     -13.110   0.840 -16.791  1.00  0.00           N  
ATOM   1760  CA  PRO A 221     -14.401   0.844 -17.481  1.00  0.00           C  
ATOM   1761  CD  PRO A 221     -12.043   0.551 -17.732  1.00  0.00           C  
ATOM   1762  CB  PRO A 221     -14.076   0.761 -18.981  1.00  0.00           C  
ATOM   1763  CG  PRO A 221     -12.576   1.057 -19.070  1.00  0.00           C  
ATOM   1764  C   PRO A 221     -15.229  -0.348 -16.970  1.00  0.00           C  
ATOM   1765  O   PRO A 221     -14.953  -1.500 -17.308  1.00  0.00           O  
ATOM   1766  N   GLU A 222     -16.217  -0.095 -16.113  1.00  0.00           N  
ATOM   1767  CA  GLU A 222     -16.772  -1.114 -15.223  1.00  0.00           C  
ATOM   1768  CB  GLU A 222     -16.869  -0.526 -13.802  1.00  0.00           C  
ATOM   1769  CG  GLU A 222     -16.828  -1.604 -12.708  1.00  0.00           C  
ATOM   1770  CD  GLU A 222     -16.576  -0.991 -11.332  1.00  0.00           C  
ATOM   1771  OE1 GLU A 222     -17.574  -0.600 -10.688  1.00  0.00           O  
ATOM   1772  OE2 GLU A 222     -15.387  -0.920 -10.948  1.00  0.00           O1-
ATOM   1773  C   GLU A 222     -18.080  -1.732 -15.757  1.00  0.00           C  
ATOM   1774  O   GLU A 222     -18.826  -2.350 -14.997  1.00  0.00           O  
ATOM   1775  N   GLU A 223     -18.349  -1.578 -17.063  1.00  0.00           N  
ATOM   1776  CA  GLU A 223     -19.508  -2.132 -17.758  1.00  0.00           C  
ATOM   1777  CB  GLU A 223     -20.607  -1.066 -17.926  1.00  0.00           C  
ATOM   1778  CG  GLU A 223     -21.234  -0.636 -16.592  1.00  0.00           C  
ATOM   1779  CD  GLU A 223     -22.408   0.318 -16.812  1.00  0.00           C  
ATOM   1780  OE1 GLU A 223     -22.146   1.539 -16.883  1.00  0.00           O  
ATOM   1781  OE2 GLU A 223     -23.547  -0.189 -16.909  1.00  0.00           O1-
ATOM   1782  C   GLU A 223     -19.137  -2.766 -19.112  1.00  0.00           C  
ATOM   1783  O   GLU A 223     -19.636  -3.864 -19.360  1.00  0.00           O  
ATOM   1784  N   PRO A 224     -18.284  -2.173 -19.982  1.00  0.00           N  
ATOM   1785  CA  PRO A 224     -17.927  -2.790 -21.259  1.00  0.00           C  
ATOM   1786  CD  PRO A 224     -17.740  -0.817 -19.931  1.00  0.00           C  
ATOM   1787  CB  PRO A 224     -17.570  -1.621 -22.179  1.00  0.00           C  
ATOM   1788  CG  PRO A 224     -16.940  -0.618 -21.218  1.00  0.00           C  
ATOM   1789  C   PRO A 224     -16.764  -3.790 -21.140  1.00  0.00           C  
ATOM   1790  O   PRO A 224     -16.598  -4.608 -22.045  1.00  0.00           O  
ATOM   1791  N   PHE A 225     -15.978  -3.731 -20.050  1.00  0.00           N  
ATOM   1792  CA  PHE A 225     -14.787  -4.553 -19.836  1.00  0.00           C  
ATOM   1793  CB  PHE A 225     -13.525  -3.744 -20.185  1.00  0.00           C  
ATOM   1794  CG  PHE A 225     -13.454  -3.263 -21.626  1.00  0.00           C  
ATOM   1795  CD1 PHE A 225     -13.506  -4.189 -22.687  1.00  0.00           C  
ATOM   1796  CD2 PHE A 225     -13.324  -1.891 -21.913  1.00  0.00           C  
ATOM   1797  CE1 PHE A 225     -13.455  -3.744 -24.019  1.00  0.00           C  
ATOM   1798  CE2 PHE A 225     -13.269  -1.446 -23.245  1.00  0.00           C  
ATOM   1799  CZ  PHE A 225     -13.338  -2.372 -24.299  1.00  0.00           C  
ATOM   1800  C   PHE A 225     -14.721  -5.168 -18.427  1.00  0.00           C  
ATOM   1801  O   PHE A 225     -13.710  -5.784 -18.084  1.00  0.00           O  
ATOM   1802  N   GLN A 226     -15.810  -5.079 -17.647  1.00  0.00           N  
ATOM   1803  CA  GLN A 226     -16.016  -5.890 -16.450  1.00  0.00           C  
ATOM   1804  CB  GLN A 226     -16.948  -5.146 -15.478  1.00  0.00           C  
ATOM   1805  CG  GLN A 226     -17.093  -5.812 -14.100  1.00  0.00           C  
ATOM   1806  CD  GLN A 226     -15.786  -5.834 -13.302  1.00  0.00           C  
ATOM   1807  OE1 GLN A 226     -15.488  -4.891 -12.573  1.00  0.00           O  
ATOM   1808  NE2 GLN A 226     -14.999  -6.906 -13.432  1.00  0.00           N  
ATOM   1809  C   GLN A 226     -16.504  -7.317 -16.789  1.00  0.00           C  
ATOM   1810  O   GLN A 226     -16.035  -8.241 -16.122  1.00  0.00           O  
ATOM   1811  N   PRO A 227     -17.324  -7.560 -17.842  1.00  0.00           N  
ATOM   1812  CA  PRO A 227     -17.679  -8.911 -18.290  1.00  0.00           C  
ATOM   1813  CD  PRO A 227     -18.147  -6.594 -18.558  1.00  0.00           C  
ATOM   1814  CB  PRO A 227     -18.744  -8.728 -19.378  1.00  0.00           C  
ATOM   1815  CG  PRO A 227     -19.361  -7.373 -19.050  1.00  0.00           C  
ATOM   1816  C   PRO A 227     -16.491  -9.730 -18.824  1.00  0.00           C  
ATOM   1817  O   PRO A 227     -16.595 -10.953 -18.913  1.00  0.00           O  
ATOM   1818  N   VAL A 228     -15.361  -9.068 -19.122  1.00  0.00           N  
ATOM   1819  CA  VAL A 228     -14.079  -9.659 -19.393  1.00  0.00           C  
ATOM   1820  CB  VAL A 228     -13.122  -8.514 -19.679  1.00  0.00           C  
ATOM   1821  CG1 VAL A 228     -11.828  -8.975 -19.877  1.00  0.00           C  
ATOM   1822  CG2 VAL A 228     -13.600  -7.766 -20.917  1.00  0.00           C  
ATOM   1823  C   VAL A 228     -13.562 -10.568 -18.281  1.00  0.00           C  
ATOM   1824  O   VAL A 228     -13.314 -10.141 -17.150  1.00  0.00           O  
ATOM   1825  N   LYS A 229     -13.320 -11.827 -18.652  1.00  0.00           N  
ATOM   1826  CA  LYS A 229     -12.855 -12.844 -17.718  1.00  0.00           C  
ATOM   1827  CB  LYS A 229     -11.417 -12.602 -17.275  1.00  0.00           C  
ATOM   1828  CG  LYS A 229     -10.369 -12.601 -18.401  1.00  0.00           C  
ATOM   1829  CD  LYS A 229     -10.304 -13.992 -19.101  1.00  0.00           C  
ATOM   1830  CE  LYS A 229      -9.165 -14.095 -20.082  1.00  0.00           C  
ATOM   1831  NZ  LYS A 229      -9.197 -15.391 -20.846  1.00  0.00           N1+
ATOM   1832  C   LYS A 229     -13.776 -13.021 -16.528  1.00  0.00           C  
ATOM   1833  O   LYS A 229     -13.366 -12.922 -15.372  1.00  0.00           O  
ATOM   1834  N   GLU A 230     -15.032 -13.303 -16.839  1.00  0.00           N  
ATOM   1835  CA  GLU A 230     -16.044 -13.554 -15.837  1.00  0.00           C  
ATOM   1836  CB  GLU A 230     -17.346 -13.987 -16.519  1.00  0.00           C  
ATOM   1837  CG  GLU A 230     -18.530 -14.204 -15.594  1.00  0.00           C  
ATOM   1838  CD  GLU A 230     -18.533 -15.586 -15.055  1.00  0.00           C  
ATOM   1839  OE1 GLU A 230     -18.140 -16.469 -15.792  1.00  0.00           O  
ATOM   1840  OE2 GLU A 230     -18.834 -15.781 -13.883  1.00  0.00           O1-
ATOM   1841  C   GLU A 230     -15.456 -14.604 -14.907  1.00  0.00           C  
ATOM   1842  O   GLU A 230     -14.791 -15.536 -15.358  1.00  0.00           O  
ATOM   1843  N   ALA A 231     -15.663 -14.451 -13.601  1.00  0.00           N  
ATOM   1844  CA  ALA A 231     -15.029 -15.350 -12.647  1.00  0.00           C  
ATOM   1845  CB  ALA A 231     -15.499 -15.020 -11.247  1.00  0.00           C  
ATOM   1846  C   ALA A 231     -15.281 -16.833 -12.890  1.00  0.00           C  
ATOM   1847  O   ALA A 231     -14.374 -17.631 -12.670  1.00  0.00           O  
ATOM   1848  N   THR A 232     -16.471 -17.247 -13.316  1.00  0.00           N  
ATOM   1849  CA  THR A 232     -16.686 -18.682 -13.495  1.00  0.00           C  
ATOM   1850  CB  THR A 232     -18.144 -19.015 -13.876  1.00  0.00           C  
ATOM   1851  OG1 THR A 232     -19.026 -18.513 -12.874  1.00  0.00           O  
ATOM   1852  CG2 THR A 232     -18.298 -20.542 -13.954  1.00  0.00           C  
ATOM   1853  C   THR A 232     -15.792 -19.184 -14.618  1.00  0.00           C  
ATOM   1854  O   THR A 232     -15.042 -20.154 -14.453  1.00  0.00           O  
ATOM   1855  N   GLN A 233     -15.842 -18.489 -15.759  1.00  0.00           N  
ATOM   1856  CA  GLN A 233     -15.037 -18.878 -16.916  1.00  0.00           C  
ATOM   1857  CB  GLN A 233     -15.369 -17.978 -18.111  1.00  0.00           C  
ATOM   1858  CG  GLN A 233     -14.674 -18.347 -19.439  1.00  0.00           C  
ATOM   1859  CD  GLN A 233     -15.096 -19.694 -19.982  1.00  0.00           C  
ATOM   1860  OE1 GLN A 233     -16.290 -19.996 -20.054  1.00  0.00           O  
ATOM   1861  NE2 GLN A 233     -14.127 -20.503 -20.384  1.00  0.00           N  
ATOM   1862  C   GLN A 233     -13.544 -18.788 -16.622  1.00  0.00           C  
ATOM   1863  O   GLN A 233     -12.767 -19.650 -17.042  1.00  0.00           O  
ATOM   1864  N   LEU A 234     -13.153 -17.771 -15.869  1.00  0.00           N  
ATOM   1865  CA  LEU A 234     -11.772 -17.545 -15.513  1.00  0.00           C  
ATOM   1866  CB  LEU A 234     -11.677 -16.204 -14.812  1.00  0.00           C  
ATOM   1867  CG  LEU A 234     -10.344 -15.765 -14.281  1.00  0.00           C  
ATOM   1868  CD1 LEU A 234      -9.305 -15.678 -15.406  1.00  0.00           C  
ATOM   1869  CD2 LEU A 234     -10.578 -14.423 -13.610  1.00  0.00           C  
ATOM   1870  C   LEU A 234     -11.243 -18.656 -14.634  1.00  0.00           C  
ATOM   1871  O   LEU A 234     -10.148 -19.166 -14.875  1.00  0.00           O  
ATOM   1872  N   MET A 235     -12.007 -19.029 -13.606  1.00  0.00           N  
ATOM   1873  CA  MET A 235     -11.593 -20.100 -12.724  1.00  0.00           C  
ATOM   1874  CB  MET A 235     -12.577 -20.245 -11.575  1.00  0.00           C  
ATOM   1875  CG  MET A 235     -12.496 -19.111 -10.544  1.00  0.00           C  
ATOM   1876  SD  MET A 235     -13.539 -19.382  -9.095  1.00  0.00           S  
ATOM   1877  CE  MET A 235     -15.175 -19.033  -9.764  1.00  0.00           C  
ATOM   1878  C   MET A 235     -11.461 -21.386 -13.507  1.00  0.00           C  
ATOM   1879  O   MET A 235     -10.514 -22.142 -13.283  1.00  0.00           O  
ATOM   1880  N   ASN A 236     -12.373 -21.629 -14.454  1.00  0.00           N  
ATOM   1881  CA  ASN A 236     -12.272 -22.841 -15.236  1.00  0.00           C  
ATOM   1882  CB  ASN A 236     -13.485 -22.992 -16.131  1.00  0.00           C  
ATOM   1883  CG  ASN A 236     -14.725 -23.383 -15.371  1.00  0.00           C  
ATOM   1884  OD1 ASN A 236     -14.659 -23.886 -14.244  1.00  0.00           O  
ATOM   1885  ND2 ASN A 236     -15.865 -23.170 -15.972  1.00  0.00           N  
ATOM   1886  C   ASN A 236     -10.984 -22.849 -16.053  1.00  0.00           C  
ATOM   1887  O   ASN A 236     -10.276 -23.857 -16.054  1.00  0.00           O  
ATOM   1888  N   GLU A 237     -10.628 -21.716 -16.677  1.00  0.00           N  
ATOM   1889  CA  GLU A 237      -9.392 -21.649 -17.457  1.00  0.00           C  
ATOM   1890  CB  GLU A 237      -9.286 -20.304 -18.184  1.00  0.00           C  
ATOM   1891  CG  GLU A 237     -10.278 -20.119 -19.328  1.00  0.00           C  
ATOM   1892  CD  GLU A 237     -10.209 -18.746 -19.963  1.00  0.00           C  
ATOM   1893  OE1 GLU A 237      -9.446 -17.915 -19.490  1.00  0.00           O  
ATOM   1894  OE2 GLU A 237     -10.925 -18.529 -20.921  1.00  0.00           O1-
ATOM   1895  C   GLU A 237      -8.153 -21.845 -16.583  1.00  0.00           C  
ATOM   1896  O   GLU A 237      -7.203 -22.535 -16.978  1.00  0.00           O  
ATOM   1897  N   LEU A 238      -8.161 -21.262 -15.380  1.00  0.00           N  
ATOM   1898  CA  LEU A 238      -7.026 -21.379 -14.474  1.00  0.00           C  
ATOM   1899  CB  LEU A 238      -7.270 -20.480 -13.246  1.00  0.00           C  
ATOM   1900  CG  LEU A 238      -7.236 -18.909 -13.511  1.00  0.00           C  
ATOM   1901  CD1 LEU A 238      -7.770 -18.173 -12.294  1.00  0.00           C  
ATOM   1902  CD2 LEU A 238      -5.812 -18.433 -13.794  1.00  0.00           C  
ATOM   1903  C   LEU A 238      -6.815 -22.842 -14.073  1.00  0.00           C  
ATOM   1904  O   LEU A 238      -5.678 -23.315 -13.986  1.00  0.00           O  
ATOM   1905  N   VAL A 239      -7.912 -23.569 -13.866  1.00  0.00           N  
ATOM   1906  CA  VAL A 239      -7.854 -24.990 -13.548  1.00  0.00           C  
ATOM   1907  CB  VAL A 239      -9.212 -25.487 -13.007  1.00  0.00           C  
ATOM   1908  CG1 VAL A 239      -9.213 -27.027 -12.849  1.00  0.00           C  
ATOM   1909  CG2 VAL A 239      -9.473 -24.831 -11.655  1.00  0.00           C  
ATOM   1910  C   VAL A 239      -7.444 -25.842 -14.749  1.00  0.00           C  
ATOM   1911  O   VAL A 239      -6.570 -26.706 -14.643  1.00  0.00           O  
ATOM   1912  N   TYR A 240      -8.054 -25.608 -15.913  1.00  0.00           N  
ATOM   1913  CA  TYR A 240      -7.752 -26.424 -17.082  1.00  0.00           C  
ATOM   1914  CB  TYR A 240      -8.733 -26.151 -18.228  1.00  0.00           C  
ATOM   1915  CG  TYR A 240     -10.135 -26.717 -18.010  1.00  0.00           C  
ATOM   1916  CD1 TYR A 240     -10.309 -28.073 -17.748  1.00  0.00           C  
ATOM   1917  CD2 TYR A 240     -11.242 -25.881 -18.060  1.00  0.00           C  
ATOM   1918  CE1 TYR A 240     -11.573 -28.579 -17.539  1.00  0.00           C  
ATOM   1919  CE2 TYR A 240     -12.506 -26.396 -17.852  1.00  0.00           C  
ATOM   1920  CZ  TYR A 240     -12.667 -27.744 -17.591  1.00  0.00           C  
ATOM   1921  OH  TYR A 240     -13.930 -28.248 -17.384  1.00  0.00           O  
ATOM   1922  C   TYR A 240      -6.323 -26.242 -17.570  1.00  0.00           C  
ATOM   1923  O   TYR A 240      -5.740 -27.174 -18.125  1.00  0.00           O  
ATOM   1924  N   SER A 241      -5.736 -25.072 -17.323  1.00  0.00           N  
ATOM   1925  CA  SER A 241      -4.358 -24.782 -17.705  1.00  0.00           C  
ATOM   1926  CB  SER A 241      -4.041 -23.330 -17.398  1.00  0.00           C  
ATOM   1927  OG  SER A 241      -4.792 -22.461 -18.211  1.00  0.00           O  
ATOM   1928  C   SER A 241      -3.313 -25.689 -17.022  1.00  0.00           C  
ATOM   1929  O   SER A 241      -2.191 -25.800 -17.525  1.00  0.00           O  
ATOM   1930  N   GLN A 242      -3.673 -26.320 -15.892  1.00  0.00           N  
ATOM   1931  CA  GLN A 242      -2.797 -27.212 -15.121  1.00  0.00           C  
ATOM   1932  CB  GLN A 242      -2.347 -28.423 -15.963  1.00  0.00           C  
ATOM   1933  CG  GLN A 242      -3.466 -29.336 -16.418  1.00  0.00           C  
ATOM   1934  CD  GLN A 242      -4.136 -30.061 -15.277  1.00  0.00           C  
ATOM   1935  OE1 GLN A 242      -3.484 -30.749 -14.484  1.00  0.00           O  
ATOM   1936  NE2 GLN A 242      -5.446 -29.911 -15.181  1.00  0.00           N  
ATOM   1937  C   GLN A 242      -1.553 -26.536 -14.550  1.00  0.00           C  
ATOM   1938  O   GLN A 242      -1.476 -25.314 -14.415  1.00  0.00           O  
ATOM   1939  OXT GLN A 242      -0.698 -27.250 -14.028  1.00  0.00           O1-
TER    1940      GLN A 242 
ATOM   1941  N   THR B 301       1.704   0.460 -25.533  1.00  0.00           N1+
ATOM   1942  CA  THR B 301       1.357  -0.365 -24.338  1.00  0.00           C  
ATOM   1943  CB  THR B 301       2.203   0.033 -23.117  1.00  0.00           C  
ATOM   1944  OG1 THR B 301       1.845   1.357 -22.704  1.00  0.00           O  
ATOM   1945  CG2 THR B 301       3.690  -0.001 -23.461  1.00  0.00           C  
ATOM   1946  C   THR B 301      -0.115  -0.178 -23.984  1.00  0.00           C  
ATOM   1947  O   THR B 301      -0.655   0.921 -24.099  1.00  0.00           O  
ATOM   1948  N   GLU B 302      -0.760  -1.254 -23.549  1.00  0.00           N  
ATOM   1949  CA  GLU B 302      -2.171  -1.198 -23.190  1.00  0.00           C  
ATOM   1950  CB  GLU B 302      -2.706  -2.609 -22.942  1.00  0.00           C  
ATOM   1951  CG  GLU B 302      -1.965  -3.364 -21.843  1.00  0.00           C  
ATOM   1952  CD  GLU B 302      -2.491  -4.778 -21.651  1.00  0.00           C  
ATOM   1953  OE1 GLU B 302      -3.577  -5.073 -22.178  1.00  0.00           O  
ATOM   1954  OE2 GLU B 302      -1.826  -5.589 -20.970  1.00  0.00           O1-
ATOM   1955  C   GLU B 302      -2.404  -0.347 -21.950  1.00  0.00           C  
ATOM   1956  O   GLU B 302      -1.531  -0.239 -21.089  1.00  0.00           O  
ATOM   1957  N   ASN B 303      -3.585   0.260 -21.876  1.00  0.00           N  
ATOM   1958  CA  ASN B 303      -3.965   1.082 -20.731  1.00  0.00           C  
ATOM   1959  CB  ASN B 303      -5.214   1.919 -21.036  1.00  0.00           C  
ATOM   1960  CG  ASN B 303      -4.976   2.963 -22.110  1.00  0.00           C  
ATOM   1961  OD1 ASN B 303      -3.833   3.317 -22.416  1.00  0.00           O  
ATOM   1962  ND2 ASN B 303      -6.061   3.479 -22.676  1.00  0.00           N  
ATOM   1963  C   ASN B 303      -4.270   0.152 -19.567  1.00  0.00           C  
ATOM   1964  O   ASN B 303      -4.742  -0.967 -19.766  1.00  0.00           O  
ATOM   1965  N   LEU B 304      -4.022   0.623 -18.353  1.00  0.00           N  
ATOM   1966  CA  LEU B 304      -4.262  -0.197 -17.176  1.00  0.00           C  
ATOM   1967  CB  LEU B 304      -2.920  -0.572 -16.533  1.00  0.00           C  
ATOM   1968  CG  LEU B 304      -1.822  -1.082 -17.475  1.00  0.00           C  
ATOM   1969  CD1 LEU B 304      -0.502  -1.260 -16.714  1.00  0.00           C  
ATOM   1970  CD2 LEU B 304      -2.262  -2.388 -18.103  1.00  0.00           C  
ATOM   1971  C   LEU B 304      -5.102   0.565 -16.166  1.00  0.00           C  
ATOM   1972  O   LEU B 304      -5.394   1.743 -16.354  1.00  0.00           O  
ATOM   1973  N   TYR B 305      -5.600  -0.138 -15.152  1.00  0.00           N  
ATOM   1974  CA  TYR B 305      -6.243   0.497 -14.011  1.00  0.00           C  
ATOM   1975  CB  TYR B 305      -7.773   0.453 -14.105  1.00  0.00           C  
ATOM   1976  CG  TYR B 305      -8.439  -0.900 -13.894  1.00  0.00           C  
ATOM   1977  CD1 TYR B 305      -8.660  -1.371 -12.583  1.00  0.00           C  
ATOM   1978  CD2 TYR B 305      -8.729  -1.731 -14.994  1.00  0.00           C  
ATOM   1979  CE1 TYR B 305      -9.129  -2.678 -12.369  1.00  0.00           C  
ATOM   1980  CE2 TYR B 305      -9.199  -3.040 -14.788  1.00  0.00           C  
ATOM   1981  CZ  TYR B 305      -9.384  -3.527 -13.472  1.00  0.00           C  
ATOM   1982  OH  TYR B 305      -9.786  -4.814 -13.266  1.00  0.00           O  
ATOM   1983  C   TYR B 305      -5.708  -0.093 -12.715  1.00  0.00           C  
ATOM   1984  O   TYR B 305      -5.391  -1.283 -12.631  1.00  0.00           O  
ATOM   1985  N   PHE B 306      -5.553   0.763 -11.711  1.00  0.00           N  
ATOM   1986  CA  PHE B 306      -5.044   0.322 -10.420  1.00  0.00           C  
ATOM   1987  CB  PHE B 306      -4.722   1.522  -9.534  1.00  0.00           C  
ATOM   1988  CG  PHE B 306      -3.539   2.309 -10.000  1.00  0.00           C  
ATOM   1989  CD1 PHE B 306      -2.279   1.722 -10.065  1.00  0.00           C  
ATOM   1990  CD2 PHE B 306      -3.679   3.636 -10.379  1.00  0.00           C  
ATOM   1991  CE1 PHE B 306      -1.173   2.449 -10.502  1.00  0.00           C  
ATOM   1992  CE2 PHE B 306      -2.583   4.368 -10.816  1.00  0.00           C  
ATOM   1993  CZ  PHE B 306      -1.329   3.772 -10.877  1.00  0.00           C  
ATOM   1994  C   PHE B 306      -6.071  -0.559  -9.743  1.00  0.00           C  
ATOM   1995  O   PHE B 306      -7.250  -0.215  -9.697  1.00  0.00           O  
ATOM   1996  N   GLN B 307      -5.623  -1.701  -9.227  1.00  0.00           N  
ATOM   1997  CA  GLN B 307      -6.531  -2.628  -8.566  1.00  0.00           C  
ATOM   1998  CB  GLN B 307      -6.109  -4.081  -8.812  1.00  0.00           C  
ATOM   1999  CG  GLN B 307      -6.497  -4.597 -10.186  1.00  0.00           C  
ATOM   2000  CD  GLN B 307      -6.437  -6.108 -10.261  1.00  0.00           C  
ATOM   2001  OE1 GLN B 307      -5.358  -6.693 -10.260  1.00  0.00           O  
ATOM   2002  NE2 GLN B 307      -7.599  -6.746 -10.305  1.00  0.00           N  
ATOM   2003  C   GLN B 307      -6.712  -2.381  -7.080  1.00  0.00           C  
ATOM   2004  O   GLN B 307      -6.640  -3.303  -6.260  1.00  0.00           O  
ATOM   2005  N   SER B 308      -6.947  -1.118  -6.745  1.00  0.00           N  
ATOM   2006  CA  SER B 308      -7.193  -0.721  -5.366  1.00  0.00           C  
ATOM   2007  CB  SER B 308      -6.832   0.743  -5.137  1.00  0.00           C  
ATOM   2008  OG  SER B 308      -7.472   1.582  -6.080  1.00  0.00           O  
ATOM   2009  C   SER B 308      -8.684  -0.907  -5.160  1.00  0.00           C  
ATOM   2010  O   SER B 308      -9.438  -1.024  -6.120  1.00  0.00           O  
ATOM   2011  N   GLY B 309      -9.129  -0.924  -3.916  1.00  0.00           N  
ATOM   2012  CA  GLY B 309     -10.543  -1.141  -3.692  1.00  0.00           C  
ATOM   2013  C   GLY B 309     -11.387   0.091  -3.461  1.00  0.00           C  
ATOM   2014  O   GLY B 309     -10.893   1.211  -3.416  1.00  0.00           O  
ATOM   2015  N   THR B 310     -12.685  -0.126  -3.303  1.00  0.00           N  
ATOM   2016  CA  THR B 310     -13.621   0.970  -3.066  1.00  0.00           C  
ATOM   2017  CB  THR B 310     -15.066   0.475  -3.119  1.00  0.00           C  
ATOM   2018  OG1 THR B 310     -15.252  -0.338  -4.282  1.00  0.00           O  
ATOM   2019  CG2 THR B 310     -16.021   1.647  -3.169  1.00  0.00           C  
ATOM   2020  C   THR B 310     -13.378   1.570  -1.675  1.00  0.00           C  
ATOM   2021  O   THR B 310     -12.864   2.697  -1.627  1.00  0.00           O  
ATOM   2022  OXT THR B 310     -13.677   0.897  -0.664  1.00  0.00           O1-
TER    2023      THR B 310 
END
