# Supplementary material for: Mechanism of Mutation-Induced Effects on the Catalytic Function of TEV Protease: A Molecular Dynamics Study
Source: Molecules. 2024 Feb 29;29(5):1071. doi: 10.3390/molecules29051071 (PMC10934673; doi:10.3390/molecules29051071)
Supplement: Supplementary file 1 [file molecules-29-01071-s001.zip › WT-complex-model.pdb]

HEADER                                                        WT-compa
ATOM      1  N   GLY A   1       1.684 -26.424 -12.805  1.00  0.00           N1+
ATOM      2  CA  GLY A   1       2.387 -27.698 -12.756  1.00  0.00           C  
ATOM      3  C   GLY A   1       2.995 -27.917 -11.385  1.00  0.00           C  
ATOM      4  O   GLY A   1       3.084 -26.984 -10.584  1.00  0.00           O  
ATOM      5  N   GLU A   2       3.413 -29.144 -11.109  1.00  0.00           N  
ATOM      6  CA  GLU A   2       4.021 -29.473  -9.827  1.00  0.00           C  
ATOM      7  C   GLU A   2       5.261 -28.619  -9.586  1.00  0.00           C  
ATOM      8  O   GLU A   2       6.144 -28.523 -10.447  1.00  0.00           O  
ATOM      9  CB  GLU A   2       4.393 -30.959  -9.793  1.00  0.00           C  
ATOM     10  CG  GLU A   2       3.200 -31.928  -9.854  1.00  0.00           C  
ATOM     11  CD  GLU A   2       2.731 -32.245 -11.270  1.00  0.00           C  
ATOM     12  OE1 GLU A   2       3.060 -31.499 -12.174  1.00  0.00           O  
ATOM     13  OE2 GLU A   2       2.047 -33.223 -11.441  1.00  0.00           O1-
ATOM     14  N   SER A   3       5.383 -28.078  -8.374  1.00  0.00           N  
ATOM     15  CA  SER A   3       6.505 -27.210  -8.008  1.00  0.00           C  
ATOM     16  C   SER A   3       7.767 -27.992  -7.675  1.00  0.00           C  
ATOM     17  O   SER A   3       8.264 -27.985  -6.550  1.00  0.00           O  
ATOM     18  CB  SER A   3       6.115 -26.346  -6.821  1.00  0.00           C  
ATOM     19  OG  SER A   3       5.069 -25.472  -7.152  1.00  0.00           O  
ATOM     20  N   LEU A   4       8.330 -28.618  -8.693  1.00  0.00           N  
ATOM     21  CA  LEU A   4       9.470 -29.518  -8.525  1.00  0.00           C  
ATOM     22  C   LEU A   4      10.787 -28.758  -8.443  1.00  0.00           C  
ATOM     23  O   LEU A   4      11.856 -29.342  -8.271  1.00  0.00           O  
ATOM     24  CB  LEU A   4       9.503 -30.493  -9.707  1.00  0.00           C  
ATOM     25  CG  LEU A   4       8.256 -31.428  -9.860  1.00  0.00           C  
ATOM     26  CD1 LEU A   4       8.386 -32.218 -11.144  1.00  0.00           C  
ATOM     27  CD2 LEU A   4       8.118 -32.371  -8.664  1.00  0.00           C  
ATOM     28  N   PHE A   5      10.695 -27.446  -8.577  1.00  0.00           N  
ATOM     29  CA  PHE A   5      11.819 -26.537  -8.530  1.00  0.00           C  
ATOM     30  C   PHE A   5      12.075 -25.946  -7.138  1.00  0.00           C  
ATOM     31  O   PHE A   5      13.028 -25.182  -6.971  1.00  0.00           O  
ATOM     32  CB  PHE A   5      11.598 -25.408  -9.538  1.00  0.00           C  
ATOM     33  CG  PHE A   5      10.305 -24.673  -9.330  1.00  0.00           C  
ATOM     34  CD1 PHE A   5      10.209 -23.638  -8.418  1.00  0.00           C  
ATOM     35  CD2 PHE A   5       9.177 -25.025 -10.048  1.00  0.00           C  
ATOM     36  CE1 PHE A   5       9.019 -22.977  -8.228  1.00  0.00           C  
ATOM     37  CE2 PHE A   5       7.992 -24.360  -9.853  1.00  0.00           C  
ATOM     38  CZ  PHE A   5       7.916 -23.342  -8.940  1.00  0.00           C  
ATOM     39  N   LYS A   6      11.232 -26.252  -6.139  1.00  0.00           N  
ATOM     40  CA  LYS A   6      11.457 -25.658  -4.814  1.00  0.00           C  
ATOM     41  C   LYS A   6      10.928 -26.491  -3.651  1.00  0.00           C  
ATOM     42  O   LYS A   6      10.060 -27.342  -3.818  1.00  0.00           O  
ATOM     43  CB  LYS A   6      10.801 -24.286  -4.703  1.00  0.00           C  
ATOM     44  CG  LYS A   6       9.290 -24.331  -4.768  1.00  0.00           C  
ATOM     45  CD  LYS A   6       8.690 -22.966  -4.571  1.00  0.00           C  
ATOM     46  CE  LYS A   6       7.177 -23.010  -4.651  1.00  0.00           C  
ATOM     47  NZ  LYS A   6       6.581 -23.788  -3.513  1.00  0.00           N1+
ATOM     48  N   GLY A   7      11.436 -26.220  -2.451  1.00  0.00           N  
ATOM     49  CA  GLY A   7      10.887 -26.844  -1.254  1.00  0.00           C  
ATOM     50  C   GLY A   7       9.832 -25.906  -0.643  1.00  0.00           C  
ATOM     51  O   GLY A   7       9.507 -24.891  -1.257  1.00  0.00           O  
ATOM     52  N   PRO A   8       9.260 -26.244   0.536  1.00  0.00           N  
ATOM     53  CA  PRO A   8       8.300 -25.470   1.307  1.00  0.00           C  
ATOM     54  C   PRO A   8       8.945 -24.165   1.749  1.00  0.00           C  
ATOM     55  O   PRO A   8      10.179 -24.104   1.916  1.00  0.00           O  
ATOM     56  CB  PRO A   8       8.010 -26.375   2.513  1.00  0.00           C  
ATOM     57  CG  PRO A   8       8.397 -27.765   2.062  1.00  0.00           C  
ATOM     58  CD  PRO A   8       9.575 -27.555   1.136  1.00  0.00           C  
ATOM     59  N   ARG A   9       8.141 -23.132   1.920  1.00  0.00           N  
ATOM     60  CA  ARG A   9       8.649 -21.861   2.419  1.00  0.00           C  
ATOM     61  C   ARG A   9       7.722 -21.270   3.423  1.00  0.00           C  
ATOM     62  O   ARG A   9       6.510 -21.356   3.277  1.00  0.00           O  
ATOM     63  CB  ARG A   9       8.806 -20.809   1.325  1.00  0.00           C  
ATOM     64  CG  ARG A   9      10.061 -20.841   0.526  1.00  0.00           C  
ATOM     65  CD  ARG A   9       9.939 -21.694  -0.645  1.00  0.00           C  
ATOM     66  NE  ARG A   9      11.097 -21.619  -1.460  1.00  0.00           N  
ATOM     67  CZ  ARG A   9      12.208 -22.347  -1.282  1.00  0.00           C  
ATOM     68  NH1 ARG A   9      12.332 -23.230  -0.280  1.00  0.00           N  
ATOM     69  NH2 ARG A   9      13.183 -22.142  -2.137  1.00  0.00           N1+
ATOM     70  N   ASP A  10       8.272 -20.568   4.378  1.00  0.00           N  
ATOM     71  CA  ASP A  10       7.443 -19.862   5.316  1.00  0.00           C  
ATOM     72  C   ASP A  10       7.152 -18.471   4.791  1.00  0.00           C  
ATOM     73  O   ASP A  10       8.056 -17.644   4.724  1.00  0.00           O  
ATOM     74  CB  ASP A  10       8.177 -19.697   6.645  1.00  0.00           C  
ATOM     75  CG  ASP A  10       8.420 -20.974   7.428  1.00  0.00           C  
ATOM     76  OD1 ASP A  10       7.681 -21.913   7.308  1.00  0.00           O  
ATOM     77  OD2 ASP A  10       9.384 -20.965   8.177  1.00  0.00           O1-
ATOM     78  N   TYR A  11       5.906 -18.178   4.445  1.00  0.00           N  
ATOM     79  CA  TYR A  11       5.587 -16.839   3.948  1.00  0.00           C  
ATOM     80  C   TYR A  11       4.888 -16.043   5.031  1.00  0.00           C  
ATOM     81  O   TYR A  11       4.507 -14.885   4.840  1.00  0.00           O  
ATOM     82  CB  TYR A  11       4.729 -16.909   2.708  1.00  0.00           C  
ATOM     83  CG  TYR A  11       5.426 -17.495   1.510  1.00  0.00           C  
ATOM     84  CD1 TYR A  11       5.267 -18.828   1.189  1.00  0.00           C  
ATOM     85  CD2 TYR A  11       6.210 -16.687   0.718  1.00  0.00           C  
ATOM     86  CE1 TYR A  11       5.877 -19.339   0.080  1.00  0.00           C  
ATOM     87  CE2 TYR A  11       6.823 -17.205  -0.391  1.00  0.00           C  
ATOM     88  CZ  TYR A  11       6.656 -18.521  -0.712  1.00  0.00           C  
ATOM     89  OH  TYR A  11       7.273 -19.017  -1.825  1.00  0.00           O  
ATOM     90  N   ASN A  12       4.773 -16.657   6.199  1.00  0.00           N  
ATOM     91  CA  ASN A  12       4.132 -16.023   7.330  1.00  0.00           C  
ATOM     92  C   ASN A  12       4.888 -14.778   7.821  1.00  0.00           C  
ATOM     93  O   ASN A  12       4.236 -13.824   8.237  1.00  0.00           O  
ATOM     94  CB  ASN A  12       3.904 -17.025   8.431  1.00  0.00           C  
ATOM     95  CG  ASN A  12       2.816 -17.985   8.093  1.00  0.00           C  
ATOM     96  OD1 ASN A  12       1.894 -17.678   7.325  1.00  0.00           O  
ATOM     97  ND2 ASN A  12       2.922 -19.172   8.619  1.00  0.00           N  
ATOM     98  N   PRO A  13       6.251 -14.714   7.770  1.00  0.00           N  
ATOM     99  CA  PRO A  13       7.035 -13.547   8.133  1.00  0.00           C  
ATOM    100  C   PRO A  13       6.694 -12.340   7.261  1.00  0.00           C  
ATOM    101  O   PRO A  13       7.031 -11.213   7.614  1.00  0.00           O  
ATOM    102  CB  PRO A  13       8.480 -14.009   7.906  1.00  0.00           C  
ATOM    103  CG  PRO A  13       8.429 -15.503   8.047  1.00  0.00           C  
ATOM    104  CD  PRO A  13       7.110 -15.899   7.474  1.00  0.00           C  
ATOM    105  N   ILE A  14       6.086 -12.581   6.090  1.00  0.00           N  
ATOM    106  CA  ILE A  14       5.713 -11.503   5.203  1.00  0.00           C  
ATOM    107  C   ILE A  14       4.254 -11.171   5.424  1.00  0.00           C  
ATOM    108  O   ILE A  14       3.896 -10.001   5.535  1.00  0.00           O  
ATOM    109  CB  ILE A  14       5.994 -11.845   3.730  1.00  0.00           C  
ATOM    110  CG1 ILE A  14       7.527 -12.026   3.570  1.00  0.00           C  
ATOM    111  CG2 ILE A  14       5.406 -10.736   2.789  1.00  0.00           C  
ATOM    112  CD1 ILE A  14       7.967 -12.567   2.256  1.00  0.00           C  
ATOM    113  N   SER A  15       3.379 -12.182   5.466  1.00  0.00           N  
ATOM    114  CA  SER A  15       1.968 -11.871   5.639  1.00  0.00           C  
ATOM    115  C   SER A  15       1.688 -11.208   6.986  1.00  0.00           C  
ATOM    116  O   SER A  15       0.764 -10.397   7.102  1.00  0.00           O  
ATOM    117  CB  SER A  15       1.120 -13.099   5.483  1.00  0.00           C  
ATOM    118  OG  SER A  15       1.309 -13.979   6.544  1.00  0.00           O  
ATOM    119  N   SER A  16       2.556 -11.448   7.979  1.00  0.00           N  
ATOM    120  CA  SER A  16       2.445 -10.868   9.308  1.00  0.00           C  
ATOM    121  C   SER A  16       2.659  -9.356   9.321  1.00  0.00           C  
ATOM    122  O   SER A  16       2.361  -8.697  10.322  1.00  0.00           O  
ATOM    123  CB  SER A  16       3.443 -11.509  10.249  1.00  0.00           C  
ATOM    124  OG  SER A  16       4.747 -11.130   9.930  1.00  0.00           O  
ATOM    125  N   THR A  17       3.199  -8.798   8.235  1.00  0.00           N  
ATOM    126  CA  THR A  17       3.434  -7.371   8.124  1.00  0.00           C  
ATOM    127  C   THR A  17       2.508  -6.740   7.084  1.00  0.00           C  
ATOM    128  O   THR A  17       2.650  -5.561   6.748  1.00  0.00           O  
ATOM    129  CB  THR A  17       4.893  -7.065   7.744  1.00  0.00           C  
ATOM    130  OG1 THR A  17       5.198  -7.672   6.488  1.00  0.00           O  
ATOM    131  CG2 THR A  17       5.836  -7.608   8.794  1.00  0.00           C  
ATOM    132  N   ILE A  18       1.572  -7.505   6.516  1.00  0.00           N  
ATOM    133  CA  ILE A  18       0.710  -6.898   5.511  1.00  0.00           C  
ATOM    134  C   ILE A  18      -0.460  -6.217   6.204  1.00  0.00           C  
ATOM    135  O   ILE A  18      -1.158  -6.801   7.034  1.00  0.00           O  
ATOM    136  CB  ILE A  18       0.232  -7.898   4.435  1.00  0.00           C  
ATOM    137  CG1 ILE A  18       1.448  -8.454   3.662  1.00  0.00           C  
ATOM    138  CG2 ILE A  18      -0.785  -7.243   3.479  1.00  0.00           C  
ATOM    139  CD1 ILE A  18       1.119  -9.589   2.712  1.00  0.00           C  
ATOM    140  N   CYS A  19      -0.613  -4.942   5.895  1.00  0.00           N  
ATOM    141  CA  CYS A  19      -1.624  -4.092   6.474  1.00  0.00           C  
ATOM    142  C   CYS A  19      -2.680  -3.755   5.446  1.00  0.00           C  
ATOM    143  O   CYS A  19      -2.361  -3.523   4.278  1.00  0.00           O  
ATOM    144  CB  CYS A  19      -0.976  -2.768   6.879  1.00  0.00           C  
ATOM    145  SG  CYS A  19       0.380  -2.953   8.006  1.00  0.00           S  
ATOM    146  N   HIS A  20      -3.928  -3.659   5.869  1.00  0.00           N  
ATOM    147  CA  HIS A  20      -4.956  -3.189   4.959  1.00  0.00           C  
ATOM    148  C   HIS A  20      -5.155  -1.700   5.199  1.00  0.00           C  
ATOM    149  O   HIS A  20      -5.326  -1.247   6.336  1.00  0.00           O  
ATOM    150  CB  HIS A  20      -6.256  -3.965   5.095  1.00  0.00           C  
ATOM    151  CG  HIS A  20      -7.252  -3.522   4.095  1.00  0.00           C  
ATOM    152  ND1 HIS A  20      -8.136  -2.493   4.329  1.00  0.00           N  
ATOM    153  CD2 HIS A  20      -7.476  -3.931   2.829  1.00  0.00           C  
ATOM    154  CE1 HIS A  20      -8.880  -2.314   3.249  1.00  0.00           C  
ATOM    155  NE2 HIS A  20      -8.497  -3.180   2.339  1.00  0.00           N  
ATOM    156  N   LEU A  21      -5.104  -0.921   4.132  1.00  0.00           N  
ATOM    157  CA  LEU A  21      -5.196   0.527   4.232  1.00  0.00           C  
ATOM    158  C   LEU A  21      -6.424   1.132   3.535  1.00  0.00           C  
ATOM    159  O   LEU A  21      -6.687   0.849   2.361  1.00  0.00           O  
ATOM    160  CB  LEU A  21      -3.931   1.093   3.558  1.00  0.00           C  
ATOM    161  CG  LEU A  21      -2.562   0.535   4.079  1.00  0.00           C  
ATOM    162  CD1 LEU A  21      -1.447   1.081   3.214  1.00  0.00           C  
ATOM    163  CD2 LEU A  21      -2.346   0.908   5.535  1.00  0.00           C  
ATOM    164  N   THR A  22      -7.176   1.989   4.243  1.00  0.00           N  
ATOM    165  CA  THR A  22      -8.288   2.688   3.572  1.00  0.00           C  
ATOM    166  C   THR A  22      -8.158   4.198   3.701  1.00  0.00           C  
ATOM    167  O   THR A  22      -8.180   4.765   4.800  1.00  0.00           O  
ATOM    168  CB  THR A  22      -9.694   2.288   4.084  1.00  0.00           C  
ATOM    169  OG1 THR A  22      -9.894   0.893   3.906  1.00  0.00           O  
ATOM    170  CG2 THR A  22     -10.774   3.050   3.273  1.00  0.00           C  
ATOM    171  N   ASN A  23      -8.057   4.863   2.563  1.00  0.00           N  
ATOM    172  CA  ASN A  23      -7.934   6.312   2.510  1.00  0.00           C  
ATOM    173  C   ASN A  23      -9.297   6.935   2.213  1.00  0.00           C  
ATOM    174  O   ASN A  23      -9.831   6.787   1.108  1.00  0.00           O  
ATOM    175  CB  ASN A  23      -6.875   6.737   1.515  1.00  0.00           C  
ATOM    176  CG  ASN A  23      -6.687   8.213   1.470  1.00  0.00           C  
ATOM    177  OD1 ASN A  23      -7.114   8.943   2.371  1.00  0.00           O  
ATOM    178  ND2 ASN A  23      -6.075   8.661   0.425  1.00  0.00           N  
ATOM    179  N   GLU A  24      -9.905   7.523   3.235  1.00  0.00           N  
ATOM    180  CA  GLU A  24     -11.256   8.076   3.156  1.00  0.00           C  
ATOM    181  C   GLU A  24     -11.208   9.594   3.024  1.00  0.00           C  
ATOM    182  O   GLU A  24     -10.819  10.289   3.964  1.00  0.00           O  
ATOM    183  CB  GLU A  24     -12.033   7.630   4.404  1.00  0.00           C  
ATOM    184  CG  GLU A  24     -13.475   8.081   4.510  1.00  0.00           C  
ATOM    185  CD  GLU A  24     -14.148   7.507   5.741  1.00  0.00           C  
ATOM    186  OE1 GLU A  24     -13.498   6.779   6.470  1.00  0.00           O  
ATOM    187  OE2 GLU A  24     -15.300   7.794   5.953  1.00  0.00           O1-
ATOM    188  N   SER A  25     -11.621  10.124   1.862  1.00  0.00           N  
ATOM    189  CA  SER A  25     -11.498  11.564   1.598  1.00  0.00           C  
ATOM    190  C   SER A  25     -12.486  12.100   0.559  1.00  0.00           C  
ATOM    191  O   SER A  25     -12.729  11.494  -0.483  1.00  0.00           O  
ATOM    192  CB  SER A  25     -10.080  11.852   1.111  1.00  0.00           C  
ATOM    193  OG  SER A  25      -9.888  13.221   0.824  1.00  0.00           O  
ATOM    194  N   ASP A  26     -13.058  13.269   0.829  1.00  0.00           N  
ATOM    195  CA  ASP A  26     -13.934  13.960  -0.120  1.00  0.00           C  
ATOM    196  C   ASP A  26     -15.084  13.094  -0.672  1.00  0.00           C  
ATOM    197  O   ASP A  26     -15.390  13.130  -1.869  1.00  0.00           O  
ATOM    198  CB  ASP A  26     -13.075  14.493  -1.263  1.00  0.00           C  
ATOM    199  CG  ASP A  26     -11.994  15.448  -0.744  1.00  0.00           C  
ATOM    200  OD1 ASP A  26     -12.268  16.241   0.140  1.00  0.00           O  
ATOM    201  OD2 ASP A  26     -10.872  15.352  -1.221  1.00  0.00           O1-
ATOM    202  N   GLY A  27     -15.707  12.305   0.204  1.00  0.00           N  
ATOM    203  CA  GLY A  27     -16.858  11.468  -0.142  1.00  0.00           C  
ATOM    204  C   GLY A  27     -16.529  10.128  -0.803  1.00  0.00           C  
ATOM    205  O   GLY A  27     -17.438   9.354  -1.110  1.00  0.00           O  
ATOM    206  N   HIS A  28     -15.249   9.830  -1.001  1.00  0.00           N  
ATOM    207  CA  HIS A  28     -14.857   8.598  -1.670  1.00  0.00           C  
ATOM    208  C   HIS A  28     -13.749   7.860  -0.925  1.00  0.00           C  
ATOM    209  O   HIS A  28     -12.982   8.458  -0.164  1.00  0.00           O  
ATOM    210  CB  HIS A  28     -14.398   8.919  -3.098  1.00  0.00           C  
ATOM    211  CG  HIS A  28     -15.483   9.524  -3.975  1.00  0.00           C  
ATOM    212  ND1 HIS A  28     -15.836  10.871  -3.924  1.00  0.00           N  
ATOM    213  CD2 HIS A  28     -16.284   8.962  -4.910  1.00  0.00           C  
ATOM    214  CE1 HIS A  28     -16.804  11.096  -4.790  1.00  0.00           C  
ATOM    215  NE2 HIS A  28     -17.094   9.958  -5.405  1.00  0.00           N  
ATOM    216  N   THR A  29     -13.648   6.548  -1.126  1.00  0.00           N  
ATOM    217  CA  THR A  29     -12.588   5.756  -0.511  1.00  0.00           C  
ATOM    218  C   THR A  29     -11.638   5.225  -1.590  1.00  0.00           C  
ATOM    219  O   THR A  29     -11.990   5.139  -2.769  1.00  0.00           O  
ATOM    220  CB  THR A  29     -13.155   4.729   0.500  1.00  0.00           C  
ATOM    221  OG1 THR A  29     -14.431   4.236   0.132  1.00  0.00           O  
ATOM    222  CG2 THR A  29     -13.286   5.356   1.893  1.00  0.00           C  
ATOM    223  N   THR A  30     -10.403   4.928  -1.168  1.00  0.00           N  
ATOM    224  CA  THR A  30      -9.304   4.478  -2.011  1.00  0.00           C  
ATOM    225  C   THR A  30      -8.478   3.521  -1.150  1.00  0.00           C  
ATOM    226  O   THR A  30      -7.530   3.940  -0.484  1.00  0.00           O  
ATOM    227  CB  THR A  30      -8.479   5.688  -2.510  1.00  0.00           C  
ATOM    228  OG1 THR A  30      -9.294   6.601  -3.219  1.00  0.00           O  
ATOM    229  CG2 THR A  30      -7.336   5.263  -3.443  1.00  0.00           C  
ATOM    230  N   SER A  31      -8.896   2.247  -1.120  1.00  0.00           N  
ATOM    231  CA  SER A  31      -8.277   1.216  -0.296  1.00  0.00           C  
ATOM    232  C   SER A  31      -7.253   0.390  -1.083  1.00  0.00           C  
ATOM    233  O   SER A  31      -7.247   0.417  -2.306  1.00  0.00           O  
ATOM    234  CB  SER A  31      -9.349   0.354   0.384  1.00  0.00           C  
ATOM    235  OG  SER A  31     -10.085  -0.405  -0.550  1.00  0.00           O  
ATOM    236  N   LEU A  32      -6.355  -0.304  -0.374  1.00  0.00           N  
ATOM    237  CA  LEU A  32      -5.359  -1.245  -0.898  1.00  0.00           C  
ATOM    238  C   LEU A  32      -4.702  -1.975   0.296  1.00  0.00           C  
ATOM    239  O   LEU A  32      -5.256  -1.983   1.395  1.00  0.00           O  
ATOM    240  CB  LEU A  32      -4.341  -0.525  -1.826  1.00  0.00           C  
ATOM    241  CG  LEU A  32      -3.822   0.876  -1.430  1.00  0.00           C  
ATOM    242  CD1 LEU A  32      -3.351   0.980   0.027  1.00  0.00           C  
ATOM    243  CD2 LEU A  32      -2.678   1.256  -2.384  1.00  0.00           C  
ATOM    244  N   TYR A  33      -3.529  -2.597   0.101  1.00  0.00           N  
ATOM    245  CA  TYR A  33      -2.682  -3.054   1.194  1.00  0.00           C  
ATOM    246  C   TYR A  33      -1.325  -2.351   1.216  1.00  0.00           C  
ATOM    247  O   TYR A  33      -1.003  -1.556   0.331  1.00  0.00           O  
ATOM    248  CB  TYR A  33      -2.444  -4.550   1.074  1.00  0.00           C  
ATOM    249  CG  TYR A  33      -3.655  -5.412   1.195  1.00  0.00           C  
ATOM    250  CD1 TYR A  33      -4.402  -5.677   0.067  1.00  0.00           C  
ATOM    251  CD2 TYR A  33      -4.007  -5.985   2.411  1.00  0.00           C  
ATOM    252  CE1 TYR A  33      -5.483  -6.507   0.148  1.00  0.00           C  
ATOM    253  CE2 TYR A  33      -5.090  -6.827   2.471  1.00  0.00           C  
ATOM    254  CZ  TYR A  33      -5.822  -7.083   1.329  1.00  0.00           C  
ATOM    255  OH  TYR A  33      -6.876  -7.951   1.351  1.00  0.00           O  
ATOM    256  N   GLY A  34      -0.534  -2.654   2.233  1.00  0.00           N  
ATOM    257  CA  GLY A  34       0.836  -2.159   2.322  1.00  0.00           C  
ATOM    258  C   GLY A  34       1.664  -3.036   3.251  1.00  0.00           C  
ATOM    259  O   GLY A  34       1.126  -3.780   4.067  1.00  0.00           O  
ATOM    260  N   ILE A  35       2.980  -2.921   3.162  1.00  0.00           N  
ATOM    261  CA  ILE A  35       3.869  -3.750   3.958  1.00  0.00           C  
ATOM    262  C   ILE A  35       4.560  -2.969   5.071  1.00  0.00           C  
ATOM    263  O   ILE A  35       5.294  -2.014   4.825  1.00  0.00           O  
ATOM    264  CB  ILE A  35       4.939  -4.387   3.031  1.00  0.00           C  
ATOM    265  CG1 ILE A  35       4.276  -5.232   1.927  1.00  0.00           C  
ATOM    266  CG2 ILE A  35       5.880  -5.241   3.805  1.00  0.00           C  
ATOM    267  CD1 ILE A  35       4.164  -4.509   0.568  1.00  0.00           C  
ATOM    268  N   GLY A  36       4.339  -3.383   6.304  1.00  0.00           N  
ATOM    269  CA  GLY A  36       4.928  -2.700   7.433  1.00  0.00           C  
ATOM    270  C   GLY A  36       6.398  -3.052   7.600  1.00  0.00           C  
ATOM    271  O   GLY A  36       6.803  -4.203   7.438  1.00  0.00           O  
ATOM    272  N   PHE A  37       7.178  -2.070   8.026  1.00  0.00           N  
ATOM    273  CA  PHE A  37       8.593  -2.251   8.308  1.00  0.00           C  
ATOM    274  C   PHE A  37       9.001  -1.172   9.300  1.00  0.00           C  
ATOM    275  O   PHE A  37       8.850   0.020   9.031  1.00  0.00           O  
ATOM    276  CB  PHE A  37       9.380  -2.095   6.999  1.00  0.00           C  
ATOM    277  CG  PHE A  37      10.844  -2.414   7.041  1.00  0.00           C  
ATOM    278  CD1 PHE A  37      11.290  -3.677   6.757  1.00  0.00           C  
ATOM    279  CD2 PHE A  37      11.766  -1.457   7.366  1.00  0.00           C  
ATOM    280  CE1 PHE A  37      12.630  -3.978   6.780  1.00  0.00           C  
ATOM    281  CE2 PHE A  37      13.097  -1.739   7.393  1.00  0.00           C  
ATOM    282  CZ  PHE A  37      13.537  -3.001   7.095  1.00  0.00           C  
ATOM    283  N   GLY A  38       9.460  -1.567  10.467  1.00  0.00           N  
ATOM    284  CA  GLY A  38       9.831  -0.558  11.454  1.00  0.00           C  
ATOM    285  C   GLY A  38       8.639   0.397  11.717  1.00  0.00           C  
ATOM    286  O   GLY A  38       7.527  -0.061  11.972  1.00  0.00           O  
ATOM    287  N   PRO A  39       8.832   1.732  11.684  1.00  0.00           N  
ATOM    288  CA  PRO A  39       7.818   2.759  11.910  1.00  0.00           C  
ATOM    289  C   PRO A  39       7.009   3.182  10.670  1.00  0.00           C  
ATOM    290  O   PRO A  39       6.274   4.174  10.730  1.00  0.00           O  
ATOM    291  CB  PRO A  39       8.678   3.917  12.426  1.00  0.00           C  
ATOM    292  CG  PRO A  39       9.973   3.792  11.648  1.00  0.00           C  
ATOM    293  CD  PRO A  39      10.194   2.285  11.474  1.00  0.00           C  
ATOM    294  N   PHE A  40       7.200   2.501   9.541  1.00  0.00           N  
ATOM    295  CA  PHE A  40       6.545   2.888   8.298  1.00  0.00           C  
ATOM    296  C   PHE A  40       5.832   1.770   7.534  1.00  0.00           C  
ATOM    297  O   PHE A  40       6.052   0.576   7.763  1.00  0.00           O  
ATOM    298  CB  PHE A  40       7.522   3.622   7.387  1.00  0.00           C  
ATOM    299  CG  PHE A  40       8.731   2.911   7.023  1.00  0.00           C  
ATOM    300  CD1 PHE A  40       8.767   2.003   5.995  1.00  0.00           C  
ATOM    301  CD2 PHE A  40       9.895   3.222   7.675  1.00  0.00           C  
ATOM    302  CE1 PHE A  40       9.934   1.427   5.641  1.00  0.00           C  
ATOM    303  CE2 PHE A  40      11.061   2.638   7.326  1.00  0.00           C  
ATOM    304  CZ  PHE A  40      11.081   1.751   6.314  1.00  0.00           C  
ATOM    305  N   ILE A  41       4.927   2.176   6.638  1.00  0.00           N  
ATOM    306  CA  ILE A  41       4.239   1.233   5.757  1.00  0.00           C  
ATOM    307  C   ILE A  41       4.559   1.526   4.286  1.00  0.00           C  
ATOM    308  O   ILE A  41       4.457   2.663   3.815  1.00  0.00           O  
ATOM    309  CB  ILE A  41       2.711   1.204   6.024  1.00  0.00           C  
ATOM    310  CG1 ILE A  41       2.459   0.767   7.518  1.00  0.00           C  
ATOM    311  CG2 ILE A  41       2.026   0.205   5.049  1.00  0.00           C  
ATOM    312  CD1 ILE A  41       1.032   0.918   8.014  1.00  0.00           C  
ATOM    313  N   ILE A  42       4.969   0.487   3.573  1.00  0.00           N  
ATOM    314  CA  ILE A  42       5.343   0.568   2.170  1.00  0.00           C  
ATOM    315  C   ILE A  42       4.124   0.212   1.307  1.00  0.00           C  
ATOM    316  O   ILE A  42       3.572  -0.881   1.408  1.00  0.00           O  
ATOM    317  CB  ILE A  42       6.459  -0.463   1.901  1.00  0.00           C  
ATOM    318  CG1 ILE A  42       7.698  -0.189   2.837  1.00  0.00           C  
ATOM    319  CG2 ILE A  42       6.865  -0.375   0.419  1.00  0.00           C  
ATOM    320  CD1 ILE A  42       8.689  -1.330   2.915  1.00  0.00           C  
ATOM    321  N   THR A  43       3.672   1.128   0.475  1.00  0.00           N  
ATOM    322  CA  THR A  43       2.463   0.879  -0.319  1.00  0.00           C  
ATOM    323  C   THR A  43       2.491   1.560  -1.679  1.00  0.00           C  
ATOM    324  O   THR A  43       3.549   1.992  -2.127  1.00  0.00           O  
ATOM    325  CB  THR A  43       1.219   1.292   0.459  1.00  0.00           C  
ATOM    326  OG1 THR A  43       0.068   0.855  -0.241  1.00  0.00           O  
ATOM    327  CG2 THR A  43       1.195   2.759   0.624  1.00  0.00           C  
ATOM    328  N   ASN A  44       1.339   1.609  -2.351  1.00  0.00           N  
ATOM    329  CA  ASN A  44       1.235   2.193  -3.682  1.00  0.00           C  
ATOM    330  C   ASN A  44       1.016   3.701  -3.641  1.00  0.00           C  
ATOM    331  O   ASN A  44       0.341   4.244  -2.765  1.00  0.00           O  
ATOM    332  CB  ASN A  44       0.142   1.526  -4.455  1.00  0.00           C  
ATOM    333  CG  ASN A  44       0.434   0.117  -4.777  1.00  0.00           C  
ATOM    334  OD1 ASN A  44      -0.340  -0.741  -4.353  1.00  0.00           O  
ATOM    335  ND2 ASN A  44       1.513  -0.148  -5.491  1.00  0.00           N  
ATOM    336  N   LYS A  45       1.541   4.395  -4.637  1.00  0.00           N  
ATOM    337  CA  LYS A  45       1.427   5.835  -4.742  1.00  0.00           C  
ATOM    338  C   LYS A  45      -0.018   6.249  -4.869  1.00  0.00           C  
ATOM    339  O   LYS A  45      -0.456   7.227  -4.246  1.00  0.00           O  
ATOM    340  CB  LYS A  45       2.272   6.351  -5.915  1.00  0.00           C  
ATOM    341  CG  LYS A  45       2.325   7.824  -6.025  1.00  0.00           C  
ATOM    342  CD  LYS A  45       3.253   8.329  -7.109  1.00  0.00           C  
ATOM    343  CE  LYS A  45       4.673   8.501  -6.604  1.00  0.00           C  
ATOM    344  NZ  LYS A  45       5.506   9.150  -7.632  1.00  0.00           N1+
ATOM    345  N   HIS A  46      -0.812   5.473  -5.627  1.00  0.00           N  
ATOM    346  CA  HIS A  46      -2.226   5.731  -5.871  1.00  0.00           C  
ATOM    347  C   HIS A  46      -3.109   5.539  -4.626  1.00  0.00           C  
ATOM    348  O   HIS A  46      -4.328   5.674  -4.747  1.00  0.00           O  
ATOM    349  CB  HIS A  46      -2.718   4.891  -7.061  1.00  0.00           C  
ATOM    350  CG  HIS A  46      -2.908   3.425  -6.753  1.00  0.00           C  
ATOM    351  ND1 HIS A  46      -1.906   2.457  -6.797  1.00  0.00           N  
ATOM    352  CD2 HIS A  46      -4.088   2.831  -6.404  1.00  0.00           C  
ATOM    353  CE1 HIS A  46      -2.509   1.303  -6.477  1.00  0.00           C  
ATOM    354  NE2 HIS A  46      -3.816   1.496  -6.233  1.00  0.00           N  
ATOM    355  N   LEU A  47      -2.526   5.287  -3.437  1.00  0.00           N  
ATOM    356  CA  LEU A  47      -3.291   5.310  -2.192  1.00  0.00           C  
ATOM    357  C   LEU A  47      -3.745   6.707  -1.898  1.00  0.00           C  
ATOM    358  O   LEU A  47      -4.825   6.891  -1.335  1.00  0.00           O  
ATOM    359  CB  LEU A  47      -2.481   4.815  -0.980  1.00  0.00           C  
ATOM    360  CG  LEU A  47      -3.227   4.865   0.467  1.00  0.00           C  
ATOM    361  CD1 LEU A  47      -4.529   4.016   0.502  1.00  0.00           C  
ATOM    362  CD2 LEU A  47      -2.273   4.337   1.515  1.00  0.00           C  
ATOM    363  N   PHE A  48      -2.911   7.692  -2.252  1.00  0.00           N  
ATOM    364  CA  PHE A  48      -3.223   9.073  -1.985  1.00  0.00           C  
ATOM    365  C   PHE A  48      -3.617   9.870  -3.212  1.00  0.00           C  
ATOM    366  O   PHE A  48      -3.248  11.042  -3.336  1.00  0.00           O  
ATOM    367  CB  PHE A  48      -2.118   9.747  -1.208  1.00  0.00           C  
ATOM    368  CG  PHE A  48      -1.969   9.139   0.155  1.00  0.00           C  
ATOM    369  CD1 PHE A  48      -0.974   8.245   0.401  1.00  0.00           C  
ATOM    370  CD2 PHE A  48      -2.847   9.451   1.192  1.00  0.00           C  
ATOM    371  CE1 PHE A  48      -0.825   7.679   1.624  1.00  0.00           C  
ATOM    372  CE2 PHE A  48      -2.701   8.867   2.434  1.00  0.00           C  
ATOM    373  CZ  PHE A  48      -1.677   7.981   2.641  1.00  0.00           C  
ATOM    374  N   ARG A  49      -4.452   9.272  -4.082  1.00  0.00           N  
ATOM    375  CA  ARG A  49      -5.053  10.060  -5.154  1.00  0.00           C  
ATOM    376  C   ARG A  49      -5.606  11.362  -4.566  1.00  0.00           C  
ATOM    377  O   ARG A  49      -5.474  12.425  -5.174  1.00  0.00           O  
ATOM    378  CB  ARG A  49      -6.187   9.304  -5.841  1.00  0.00           C  
ATOM    379  CG  ARG A  49      -7.037  10.158  -6.817  1.00  0.00           C  
ATOM    380  CD  ARG A  49      -6.312  10.632  -8.000  1.00  0.00           C  
ATOM    381  NE  ARG A  49      -7.136  11.530  -8.784  1.00  0.00           N  
ATOM    382  CZ  ARG A  49      -7.220  12.862  -8.598  1.00  0.00           C  
ATOM    383  NH1 ARG A  49      -6.525  13.479  -7.648  1.00  0.00           N  
ATOM    384  NH2 ARG A  49      -8.024  13.543  -9.394  1.00  0.00           N1+
ATOM    385  N   ARG A  50      -6.243  11.253  -3.392  1.00  0.00           N  
ATOM    386  CA  ARG A  50      -6.765  12.376  -2.629  1.00  0.00           C  
ATOM    387  C   ARG A  50      -6.137  12.283  -1.236  1.00  0.00           C  
ATOM    388  O   ARG A  50      -5.931  11.187  -0.714  1.00  0.00           O  
ATOM    389  CB  ARG A  50      -8.283  12.326  -2.486  1.00  0.00           C  
ATOM    390  CG  ARG A  50      -9.105  12.288  -3.780  1.00  0.00           C  
ATOM    391  CD  ARG A  50      -9.047  13.562  -4.556  1.00  0.00           C  
ATOM    392  NE  ARG A  50      -9.620  14.707  -3.821  1.00  0.00           N  
ATOM    393  CZ  ARG A  50      -9.635  15.986  -4.251  1.00  0.00           C  
ATOM    394  NH1 ARG A  50      -9.127  16.324  -5.417  1.00  0.00           N  
ATOM    395  NH2 ARG A  50     -10.172  16.890  -3.466  1.00  0.00           N1+
ATOM    396  N   ASN A  51      -5.886  13.411  -0.593  1.00  0.00           N  
ATOM    397  CA  ASN A  51      -5.330  13.378   0.756  1.00  0.00           C  
ATOM    398  C   ASN A  51      -5.998  14.361   1.706  1.00  0.00           C  
ATOM    399  O   ASN A  51      -5.303  15.019   2.467  1.00  0.00           O  
ATOM    400  CB  ASN A  51      -3.856  13.655   0.724  1.00  0.00           C  
ATOM    401  CG  ASN A  51      -3.559  15.028   0.255  1.00  0.00           C  
ATOM    402  OD1 ASN A  51      -4.436  15.829  -0.116  1.00  0.00           O  
ATOM    403  ND2 ASN A  51      -2.325  15.307   0.242  1.00  0.00           N  
ATOM    404  N   ASN A  52      -7.313  14.524   1.638  1.00  0.00           N  
ATOM    405  CA  ASN A  52      -7.992  15.505   2.472  1.00  0.00           C  
ATOM    406  C   ASN A  52      -8.850  14.863   3.556  1.00  0.00           C  
ATOM    407  O   ASN A  52      -9.828  15.454   4.008  1.00  0.00           O  
ATOM    408  CB  ASN A  52      -8.840  16.392   1.580  1.00  0.00           C  
ATOM    409  CG  ASN A  52      -9.273  17.679   2.185  1.00  0.00           C  
ATOM    410  OD1 ASN A  52      -8.537  18.324   2.950  1.00  0.00           O  
ATOM    411  ND2 ASN A  52     -10.483  18.073   1.843  1.00  0.00           N  
ATOM    412  N   GLY A  53      -8.503  13.655   3.973  1.00  0.00           N  
ATOM    413  CA  GLY A  53      -9.288  12.967   4.980  1.00  0.00           C  
ATOM    414  C   GLY A  53      -8.473  12.174   5.988  1.00  0.00           C  
ATOM    415  O   GLY A  53      -7.508  12.683   6.577  1.00  0.00           O  
ATOM    416  N   THR A  54      -8.918  10.936   6.213  1.00  0.00           N  
ATOM    417  CA  THR A  54      -8.330  10.043   7.210  1.00  0.00           C  
ATOM    418  C   THR A  54      -7.811   8.740   6.606  1.00  0.00           C  
ATOM    419  O   THR A  54      -8.194   8.346   5.500  1.00  0.00           O  
ATOM    420  CB  THR A  54      -9.360   9.705   8.294  1.00  0.00           C  
ATOM    421  OG1 THR A  54     -10.472   9.018   7.703  1.00  0.00           O  
ATOM    422  CG2 THR A  54      -9.852  10.977   8.953  1.00  0.00           C  
ATOM    423  N   LEU A  55      -6.949   8.053   7.357  1.00  0.00           N  
ATOM    424  CA  LEU A  55      -6.409   6.761   6.911  1.00  0.00           C  
ATOM    425  C   LEU A  55      -6.623   5.679   7.954  1.00  0.00           C  
ATOM    426  O   LEU A  55      -6.146   5.766   9.090  1.00  0.00           O  
ATOM    427  CB  LEU A  55      -4.896   6.858   6.558  1.00  0.00           C  
ATOM    428  CG  LEU A  55      -4.138   5.545   6.156  1.00  0.00           C  
ATOM    429  CD1 LEU A  55      -4.674   5.005   4.846  1.00  0.00           C  
ATOM    430  CD2 LEU A  55      -2.633   5.835   6.063  1.00  0.00           C  
ATOM    431  N   LEU A  56      -7.338   4.648   7.556  1.00  0.00           N  
ATOM    432  CA  LEU A  56      -7.624   3.536   8.438  1.00  0.00           C  
ATOM    433  C   LEU A  56      -6.596   2.448   8.187  1.00  0.00           C  
ATOM    434  O   LEU A  56      -6.394   2.023   7.044  1.00  0.00           O  
ATOM    435  CB  LEU A  56      -9.041   3.029   8.172  1.00  0.00           C  
ATOM    436  CG  LEU A  56      -9.560   1.848   9.006  1.00  0.00           C  
ATOM    437  CD1 LEU A  56      -9.702   2.272  10.472  1.00  0.00           C  
ATOM    438  CD2 LEU A  56     -10.898   1.405   8.428  1.00  0.00           C  
ATOM    439  N   VAL A  57      -5.922   2.011   9.243  1.00  0.00           N  
ATOM    440  CA  VAL A  57      -4.877   1.011   9.112  1.00  0.00           C  
ATOM    441  C   VAL A  57      -5.142  -0.251   9.924  1.00  0.00           C  
ATOM    442  O   VAL A  57      -5.212  -0.201  11.154  1.00  0.00           O  
ATOM    443  CB  VAL A  57      -3.555   1.637   9.617  1.00  0.00           C  
ATOM    444  CG1 VAL A  57      -2.385   0.635   9.521  1.00  0.00           C  
ATOM    445  CG2 VAL A  57      -3.290   2.916   8.837  1.00  0.00           C  
ATOM    446  N   GLN A  58      -5.238  -1.401   9.254  1.00  0.00           N  
ATOM    447  CA  GLN A  58      -5.453  -2.646   9.991  1.00  0.00           C  
ATOM    448  C   GLN A  58      -4.344  -3.647   9.771  1.00  0.00           C  
ATOM    449  O   GLN A  58      -4.014  -4.024   8.646  1.00  0.00           O  
ATOM    450  CB  GLN A  58      -6.783  -3.311   9.674  1.00  0.00           C  
ATOM    451  CG  GLN A  58      -6.973  -4.604  10.496  1.00  0.00           C  
ATOM    452  CD  GLN A  58      -8.322  -5.179  10.382  1.00  0.00           C  
ATOM    453  OE1 GLN A  58      -8.975  -5.040   9.343  1.00  0.00           O  
ATOM    454  NE2 GLN A  58      -8.794  -5.839  11.443  1.00  0.00           N  
ATOM    455  N   SER A  59      -3.800  -4.130  10.872  1.00  0.00           N  
ATOM    456  CA  SER A  59      -2.697  -5.082  10.827  1.00  0.00           C  
ATOM    457  C   SER A  59      -2.864  -6.078  11.949  1.00  0.00           C  
ATOM    458  O   SER A  59      -3.895  -6.117  12.618  1.00  0.00           O  
ATOM    459  CB  SER A  59      -1.373  -4.383  11.021  1.00  0.00           C  
ATOM    460  OG  SER A  59      -1.227  -3.972  12.357  1.00  0.00           O  
ATOM    461  N   LEU A  60      -1.853  -6.893  12.206  1.00  0.00           N  
ATOM    462  CA  LEU A  60      -2.017  -7.877  13.267  1.00  0.00           C  
ATOM    463  C   LEU A  60      -1.851  -7.264  14.649  1.00  0.00           C  
ATOM    464  O   LEU A  60      -1.927  -7.960  15.656  1.00  0.00           O  
ATOM    465  CB  LEU A  60      -1.050  -9.047  13.138  1.00  0.00           C  
ATOM    466  CG  LEU A  60      -1.211  -9.974  11.929  1.00  0.00           C  
ATOM    467  CD1 LEU A  60      -0.112 -10.964  11.967  1.00  0.00           C  
ATOM    468  CD2 LEU A  60      -2.540 -10.700  11.973  1.00  0.00           C  
ATOM    469  N   HIS A  61      -1.614  -5.955  14.707  1.00  0.00           N  
ATOM    470  CA  HIS A  61      -1.524  -5.268  15.977  1.00  0.00           C  
ATOM    471  C   HIS A  61      -2.864  -4.603  16.271  1.00  0.00           C  
ATOM    472  O   HIS A  61      -3.030  -3.936  17.294  1.00  0.00           O  
ATOM    473  CB  HIS A  61      -0.432  -4.198  15.967  1.00  0.00           C  
ATOM    474  CG  HIS A  61       0.947  -4.718  15.812  1.00  0.00           C  
ATOM    475  ND1 HIS A  61       1.572  -5.470  16.787  1.00  0.00           N  
ATOM    476  CD2 HIS A  61       1.846  -4.581  14.807  1.00  0.00           C  
ATOM    477  CE1 HIS A  61       2.790  -5.778  16.385  1.00  0.00           C  
ATOM    478  NE2 HIS A  61       2.980  -5.253  15.190  1.00  0.00           N  
ATOM    479  N   GLY A  62      -3.841  -4.800  15.385  1.00  0.00           N  
ATOM    480  CA  GLY A  62      -5.152  -4.204  15.548  1.00  0.00           C  
ATOM    481  C   GLY A  62      -5.422  -3.058  14.583  1.00  0.00           C  
ATOM    482  O   GLY A  62      -4.710  -2.852  13.589  1.00  0.00           O  
ATOM    483  N   VAL A  63      -6.501  -2.333  14.860  1.00  0.00           N  
ATOM    484  CA  VAL A  63      -6.947  -1.263  13.987  1.00  0.00           C  
ATOM    485  C   VAL A  63      -6.579   0.097  14.556  1.00  0.00           C  
ATOM    486  O   VAL A  63      -6.919   0.419  15.695  1.00  0.00           O  
ATOM    487  CB  VAL A  63      -8.469  -1.347  13.778  1.00  0.00           C  
ATOM    488  CG1 VAL A  63      -8.933  -0.211  12.893  1.00  0.00           C  
ATOM    489  CG2 VAL A  63      -8.816  -2.680  13.146  1.00  0.00           C  
ATOM    490  N   PHE A  64      -5.899   0.890  13.742  1.00  0.00           N  
ATOM    491  CA  PHE A  64      -5.444   2.212  14.125  1.00  0.00           C  
ATOM    492  C   PHE A  64      -5.929   3.225  13.095  1.00  0.00           C  
ATOM    493  O   PHE A  64      -6.195   2.866  11.947  1.00  0.00           O  
ATOM    494  CB  PHE A  64      -3.929   2.200  14.211  1.00  0.00           C  
ATOM    495  CG  PHE A  64      -3.454   1.194  15.165  1.00  0.00           C  
ATOM    496  CD1 PHE A  64      -3.150  -0.080  14.716  1.00  0.00           C  
ATOM    497  CD2 PHE A  64      -3.346   1.470  16.507  1.00  0.00           C  
ATOM    498  CE1 PHE A  64      -2.763  -1.042  15.580  1.00  0.00           C  
ATOM    499  CE2 PHE A  64      -2.952   0.488  17.384  1.00  0.00           C  
ATOM    500  CZ  PHE A  64      -2.667  -0.769  16.917  1.00  0.00           C  
ATOM    501  N   LYS A  65      -6.084   4.486  13.480  1.00  0.00           N  
ATOM    502  CA  LYS A  65      -6.535   5.445  12.480  1.00  0.00           C  
ATOM    503  C   LYS A  65      -5.842   6.794  12.580  1.00  0.00           C  
ATOM    504  O   LYS A  65      -5.646   7.345  13.666  1.00  0.00           O  
ATOM    505  CB  LYS A  65      -8.064   5.593  12.572  1.00  0.00           C  
ATOM    506  CG  LYS A  65      -8.707   6.501  11.516  1.00  0.00           C  
ATOM    507  CD  LYS A  65     -10.248   6.435  11.573  1.00  0.00           C  
ATOM    508  CE  LYS A  65     -10.864   7.356  10.530  1.00  0.00           C  
ATOM    509  NZ  LYS A  65     -12.365   7.317  10.503  1.00  0.00           N1+
ATOM    510  N   VAL A  66      -5.483   7.307  11.411  1.00  0.00           N  
ATOM    511  CA  VAL A  66      -4.878   8.612  11.227  1.00  0.00           C  
ATOM    512  C   VAL A  66      -6.007   9.615  11.074  1.00  0.00           C  
ATOM    513  O   VAL A  66      -6.788   9.516  10.129  1.00  0.00           O  
ATOM    514  CB  VAL A  66      -4.039   8.612   9.936  1.00  0.00           C  
ATOM    515  CG1 VAL A  66      -3.417   9.972   9.672  1.00  0.00           C  
ATOM    516  CG2 VAL A  66      -2.984   7.517   9.997  1.00  0.00           C  
ATOM    517  N   LYS A  67      -6.053  10.638  11.924  1.00  0.00           N  
ATOM    518  CA  LYS A  67      -7.158  11.601  11.872  1.00  0.00           C  
ATOM    519  C   LYS A  67      -6.988  12.718  10.839  1.00  0.00           C  
ATOM    520  O   LYS A  67      -7.905  13.512  10.626  1.00  0.00           O  
ATOM    521  CB  LYS A  67      -7.378  12.206  13.254  1.00  0.00           C  
ATOM    522  CG  LYS A  67      -7.873  11.201  14.292  1.00  0.00           C  
ATOM    523  CD  LYS A  67      -8.075  11.857  15.657  1.00  0.00           C  
ATOM    524  CE  LYS A  67      -8.582  10.853  16.691  1.00  0.00           C  
ATOM    525  NZ  LYS A  67      -8.748  11.474  18.037  1.00  0.00           N1+
ATOM    526  N   ASN A  68      -5.818  12.782  10.221  1.00  0.00           N  
ATOM    527  CA  ASN A  68      -5.503  13.781   9.205  1.00  0.00           C  
ATOM    528  C   ASN A  68      -4.352  13.310   8.323  1.00  0.00           C  
ATOM    529  O   ASN A  68      -3.185  13.407   8.707  1.00  0.00           O  
ATOM    530  CB  ASN A  68      -5.172  15.126   9.829  1.00  0.00           C  
ATOM    531  CG  ASN A  68      -4.980  16.244   8.791  1.00  0.00           C  
ATOM    532  OD1 ASN A  68      -4.662  16.019   7.595  1.00  0.00           O  
ATOM    533  ND2 ASN A  68      -5.170  17.468   9.242  1.00  0.00           N  
ATOM    534  N   THR A  69      -4.668  12.838   7.125  1.00  0.00           N  
ATOM    535  CA  THR A  69      -3.666  12.257   6.236  1.00  0.00           C  
ATOM    536  C   THR A  69      -2.659  13.238   5.690  1.00  0.00           C  
ATOM    537  O   THR A  69      -1.594  12.822   5.231  1.00  0.00           O  
ATOM    538  CB  THR A  69      -4.308  11.557   5.025  1.00  0.00           C  
ATOM    539  OG1 THR A  69      -5.148  12.491   4.320  1.00  0.00           O  
ATOM    540  CG2 THR A  69      -5.086  10.401   5.475  1.00  0.00           C  
ATOM    541  N   THR A  70      -2.917  14.536   5.792  1.00  0.00           N  
ATOM    542  CA  THR A  70      -1.971  15.482   5.218  1.00  0.00           C  
ATOM    543  C   THR A  70      -0.749  15.609   6.096  1.00  0.00           C  
ATOM    544  O   THR A  70       0.299  16.075   5.635  1.00  0.00           O  
ATOM    545  CB  THR A  70      -2.551  16.905   5.026  1.00  0.00           C  
ATOM    546  OG1 THR A  70      -2.924  17.473   6.287  1.00  0.00           O  
ATOM    547  CG2 THR A  70      -3.723  16.910   4.101  1.00  0.00           C  
ATOM    548  N   THR A  71      -0.834  15.119   7.343  1.00  0.00           N  
ATOM    549  CA  THR A  71       0.267  15.260   8.267  1.00  0.00           C  
ATOM    550  C   THR A  71       1.145  14.025   8.220  1.00  0.00           C  
ATOM    551  O   THR A  71       2.127  13.931   8.964  1.00  0.00           O  
ATOM    552  CB  THR A  71      -0.218  15.481   9.714  1.00  0.00           C  
ATOM    553  OG1 THR A  71      -0.884  14.313  10.191  1.00  0.00           O  
ATOM    554  CG2 THR A  71      -1.220  16.634   9.720  1.00  0.00           C  
ATOM    555  N   LEU A  72       0.783  13.050   7.384  1.00  0.00           N  
ATOM    556  CA  LEU A  72       1.601  11.868   7.270  1.00  0.00           C  
ATOM    557  C   LEU A  72       2.831  12.226   6.489  1.00  0.00           C  
ATOM    558  O   LEU A  72       2.744  12.855   5.434  1.00  0.00           O  
ATOM    559  CB  LEU A  72       0.835  10.747   6.557  1.00  0.00           C  
ATOM    560  CG  LEU A  72      -0.355  10.136   7.311  1.00  0.00           C  
ATOM    561  CD1 LEU A  72      -1.160   9.230   6.356  1.00  0.00           C  
ATOM    562  CD2 LEU A  72       0.175   9.309   8.510  1.00  0.00           C  
ATOM    563  N   GLN A  73       3.979  11.799   6.975  1.00  0.00           N  
ATOM    564  CA  GLN A  73       5.200  12.075   6.253  1.00  0.00           C  
ATOM    565  C   GLN A  73       5.345  10.995   5.224  1.00  0.00           C  
ATOM    566  O   GLN A  73       5.214   9.809   5.540  1.00  0.00           O  
ATOM    567  CB  GLN A  73       6.399  12.081   7.192  1.00  0.00           C  
ATOM    568  CG  GLN A  73       6.350  13.119   8.272  1.00  0.00           C  
ATOM    569  CD  GLN A  73       6.389  14.516   7.733  1.00  0.00           C  
ATOM    570  OE1 GLN A  73       7.223  14.843   6.884  1.00  0.00           O  
ATOM    571  NE2 GLN A  73       5.506  15.363   8.241  1.00  0.00           N  
ATOM    572  N   GLN A  74       5.658  11.373   4.002  1.00  0.00           N  
ATOM    573  CA  GLN A  74       5.798  10.361   2.978  1.00  0.00           C  
ATOM    574  C   GLN A  74       7.090  10.497   2.185  1.00  0.00           C  
ATOM    575  O   GLN A  74       7.584  11.597   1.960  1.00  0.00           O  
ATOM    576  CB  GLN A  74       4.576  10.434   2.051  1.00  0.00           C  
ATOM    577  CG  GLN A  74       3.243  10.228   2.813  1.00  0.00           C  
ATOM    578  CD  GLN A  74       2.021  10.230   1.951  1.00  0.00           C  
ATOM    579  OE1 GLN A  74       1.886   9.378   1.079  1.00  0.00           O  
ATOM    580  NE2 GLN A  74       1.121  11.190   2.184  1.00  0.00           N  
ATOM    581  N   HIS A  75       7.636   9.366   1.770  1.00  0.00           N  
ATOM    582  CA  HIS A  75       8.802   9.315   0.893  1.00  0.00           C  
ATOM    583  C   HIS A  75       8.297   8.753  -0.410  1.00  0.00           C  
ATOM    584  O   HIS A  75       7.566   7.757  -0.431  1.00  0.00           O  
ATOM    585  CB  HIS A  75       9.945   8.436   1.421  1.00  0.00           C  
ATOM    586  CG  HIS A  75      11.093   8.324   0.424  1.00  0.00           C  
ATOM    587  ND1 HIS A  75      12.159   9.219   0.365  1.00  0.00           N  
ATOM    588  CD2 HIS A  75      11.277   7.455  -0.595  1.00  0.00           C  
ATOM    589  CE1 HIS A  75      12.953   8.877  -0.644  1.00  0.00           C  
ATOM    590  NE2 HIS A  75      12.437   7.815  -1.238  1.00  0.00           N  
ATOM    591  N   LEU A  76       8.606   9.406  -1.505  1.00  0.00           N  
ATOM    592  CA  LEU A  76       8.068   8.945  -2.765  1.00  0.00           C  
ATOM    593  C   LEU A  76       9.188   8.354  -3.599  1.00  0.00           C  
ATOM    594  O   LEU A  76      10.282   8.918  -3.631  1.00  0.00           O  
ATOM    595  CB  LEU A  76       7.436  10.154  -3.445  1.00  0.00           C  
ATOM    596  CG  LEU A  76       6.450  10.988  -2.528  1.00  0.00           C  
ATOM    597  CD1 LEU A  76       5.976  12.162  -3.288  1.00  0.00           C  
ATOM    598  CD2 LEU A  76       5.266  10.158  -2.042  1.00  0.00           C  
ATOM    599  N   ILE A  77       8.923   7.263  -4.316  1.00  0.00           N  
ATOM    600  CA  ILE A  77       9.965   6.717  -5.165  1.00  0.00           C  
ATOM    601  C   ILE A  77       9.756   7.120  -6.616  1.00  0.00           C  
ATOM    602  O   ILE A  77       8.749   6.790  -7.251  1.00  0.00           O  
ATOM    603  CB  ILE A  77      10.036   5.199  -4.987  1.00  0.00           C  
ATOM    604  CG1 ILE A  77      10.360   4.926  -3.486  1.00  0.00           C  
ATOM    605  CG2 ILE A  77      11.081   4.591  -5.936  1.00  0.00           C  
ATOM    606  CD1 ILE A  77      10.224   3.526  -3.046  1.00  0.00           C  
ATOM    607  N   ASP A  78      10.708   7.875  -7.132  1.00  0.00           N  
ATOM    608  CA  ASP A  78      10.588   8.434  -8.460  1.00  0.00           C  
ATOM    609  C   ASP A  78      10.388   7.405  -9.556  1.00  0.00           C  
ATOM    610  O   ASP A  78      11.135   6.433  -9.679  1.00  0.00           O  
ATOM    611  CB  ASP A  78      11.821   9.266  -8.787  1.00  0.00           C  
ATOM    612  CG  ASP A  78      11.902  10.572  -7.996  1.00  0.00           C  
ATOM    613  OD1 ASP A  78      10.930  10.966  -7.393  1.00  0.00           O  
ATOM    614  OD2 ASP A  78      12.953  11.157  -7.999  1.00  0.00           O1-
ATOM    615  N   GLY A  79       9.367   7.653 -10.370  1.00  0.00           N  
ATOM    616  CA  GLY A  79       9.012   6.838 -11.525  1.00  0.00           C  
ATOM    617  C   GLY A  79       8.185   5.593 -11.214  1.00  0.00           C  
ATOM    618  O   GLY A  79       7.724   4.929 -12.144  1.00  0.00           O  
ATOM    619  N   ARG A  80       7.909   5.328  -9.933  1.00  0.00           N  
ATOM    620  CA  ARG A  80       7.194   4.118  -9.544  1.00  0.00           C  
ATOM    621  C   ARG A  80       5.929   4.355  -8.736  1.00  0.00           C  
ATOM    622  O   ARG A  80       5.865   5.253  -7.893  1.00  0.00           O  
ATOM    623  CB  ARG A  80       8.121   3.253  -8.682  1.00  0.00           C  
ATOM    624  CG  ARG A  80       9.318   2.670  -9.394  1.00  0.00           C  
ATOM    625  CD  ARG A  80      10.207   1.854  -8.538  1.00  0.00           C  
ATOM    626  NE  ARG A  80      11.247   1.194  -9.341  1.00  0.00           N  
ATOM    627  CZ  ARG A  80      12.391   1.785  -9.766  1.00  0.00           C  
ATOM    628  NH1 ARG A  80      12.644   3.051  -9.480  1.00  0.00           N  
ATOM    629  NH2 ARG A  80      13.261   1.094 -10.482  1.00  0.00           N1+
ATOM    630  N   ASP A  81       4.952   3.456  -8.883  1.00  0.00           N  
ATOM    631  CA  ASP A  81       3.763   3.441  -8.039  1.00  0.00           C  
ATOM    632  C   ASP A  81       4.119   2.841  -6.664  1.00  0.00           C  
ATOM    633  O   ASP A  81       3.636   1.767  -6.310  1.00  0.00           O  
ATOM    634  CB  ASP A  81       2.632   2.731  -8.803  1.00  0.00           C  
ATOM    635  CG  ASP A  81       1.315   2.677  -8.032  1.00  0.00           C  
ATOM    636  OD1 ASP A  81       0.858   3.753  -7.595  1.00  0.00           O  
ATOM    637  OD2 ASP A  81       0.779   1.555  -7.905  1.00  0.00           O1-
ATOM    638  N   MET A  82       5.037   3.492  -5.921  1.00  0.00           N  
ATOM    639  CA  MET A  82       5.485   3.001  -4.633  1.00  0.00           C  
ATOM    640  C   MET A  82       5.893   4.183  -3.753  1.00  0.00           C  
ATOM    641  O   MET A  82       6.660   5.069  -4.166  1.00  0.00           O  
ATOM    642  CB  MET A  82       6.646   2.005  -4.812  1.00  0.00           C  
ATOM    643  CG  MET A  82       7.115   1.277  -3.526  1.00  0.00           C  
ATOM    644  SD  MET A  82       8.544   0.107  -3.806  1.00  0.00           S  
ATOM    645  CE  MET A  82       7.888  -1.287  -4.763  1.00  0.00           C  
ATOM    646  N   ILE A  83       5.318   4.206  -2.559  1.00  0.00           N  
ATOM    647  CA  ILE A  83       5.591   5.225  -1.557  1.00  0.00           C  
ATOM    648  C   ILE A  83       5.799   4.615  -0.177  1.00  0.00           C  
ATOM    649  O   ILE A  83       5.328   3.511   0.119  1.00  0.00           O  
ATOM    650  CB  ILE A  83       4.453   6.265  -1.506  1.00  0.00           C  
ATOM    651  CG1 ILE A  83       3.126   5.571  -1.102  1.00  0.00           C  
ATOM    652  CG2 ILE A  83       4.330   6.950  -2.868  1.00  0.00           C  
ATOM    653  CD1 ILE A  83       1.972   6.496  -0.830  1.00  0.00           C  
ATOM    654  N   ILE A  84       6.449   5.364   0.689  1.00  0.00           N  
ATOM    655  CA  ILE A  84       6.615   4.932   2.059  1.00  0.00           C  
ATOM    656  C   ILE A  84       5.974   5.946   2.993  1.00  0.00           C  
ATOM    657  O   ILE A  84       6.272   7.138   2.928  1.00  0.00           O  
ATOM    658  CB  ILE A  84       8.101   4.736   2.394  1.00  0.00           C  
ATOM    659  CG1 ILE A  84       8.726   3.661   1.432  1.00  0.00           C  
ATOM    660  CG2 ILE A  84       8.211   4.324   3.816  1.00  0.00           C  
ATOM    661  CD1 ILE A  84      10.233   3.504   1.529  1.00  0.00           C  
ATOM    662  N   ILE A  85       5.085   5.485   3.868  1.00  0.00           N  
ATOM    663  CA  ILE A  85       4.437   6.395   4.808  1.00  0.00           C  
ATOM    664  C   ILE A  85       4.958   6.184   6.214  1.00  0.00           C  
ATOM    665  O   ILE A  85       4.936   5.064   6.728  1.00  0.00           O  
ATOM    666  CB  ILE A  85       2.903   6.212   4.851  1.00  0.00           C  
ATOM    667  CG1 ILE A  85       2.292   6.430   3.490  1.00  0.00           C  
ATOM    668  CG2 ILE A  85       2.287   7.198   5.824  1.00  0.00           C  
ATOM    669  CD1 ILE A  85       1.997   5.162   2.780  1.00  0.00           C  
ATOM    670  N   ARG A  86       5.425   7.250   6.845  1.00  0.00           N  
ATOM    671  CA  ARG A  86       5.891   7.130   8.216  1.00  0.00           C  
ATOM    672  C   ARG A  86       4.676   7.345   9.090  1.00  0.00           C  
ATOM    673  O   ARG A  86       3.944   8.324   8.918  1.00  0.00           O  
ATOM    674  CB  ARG A  86       6.988   8.114   8.565  1.00  0.00           C  
ATOM    675  CG  ARG A  86       7.497   8.001   9.992  1.00  0.00           C  
ATOM    676  CD  ARG A  86       8.630   8.923  10.277  1.00  0.00           C  
ATOM    677  NE  ARG A  86       9.914   8.521   9.662  1.00  0.00           N  
ATOM    678  CZ  ARG A  86      11.039   9.291   9.713  1.00  0.00           C  
ATOM    679  NH1 ARG A  86      10.986  10.463  10.318  1.00  0.00           N  
ATOM    680  NH2 ARG A  86      12.203   8.908   9.183  1.00  0.00           N1+
ATOM    681  N   MET A  87       4.444   6.426  10.008  1.00  0.00           N  
ATOM    682  CA  MET A  87       3.273   6.524  10.836  1.00  0.00           C  
ATOM    683  C   MET A  87       3.577   7.353  12.088  1.00  0.00           C  
ATOM    684  O   MET A  87       4.730   7.404  12.517  1.00  0.00           O  
ATOM    685  CB  MET A  87       2.763   5.130  11.160  1.00  0.00           C  
ATOM    686  CG  MET A  87       2.468   4.297   9.901  1.00  0.00           C  
ATOM    687  SD  MET A  87       1.272   5.070   8.768  1.00  0.00           S  
ATOM    688  CE  MET A  87      -0.208   5.026   9.695  1.00  0.00           C  
ATOM    689  N   PRO A  88       2.583   8.040  12.676  1.00  0.00           N  
ATOM    690  CA  PRO A  88       2.685   8.791  13.917  1.00  0.00           C  
ATOM    691  C   PRO A  88       3.154   7.904  15.061  1.00  0.00           C  
ATOM    692  O   PRO A  88       2.887   6.703  15.063  1.00  0.00           O  
ATOM    693  CB  PRO A  88       1.242   9.279  14.133  1.00  0.00           C  
ATOM    694  CG  PRO A  88       0.640   9.333  12.745  1.00  0.00           C  
ATOM    695  CD  PRO A  88       1.279   8.198  11.988  1.00  0.00           C  
ATOM    696  N   LYS A  89       3.849   8.517  16.022  1.00  0.00           N  
ATOM    697  CA  LYS A  89       4.407   7.873  17.223  1.00  0.00           C  
ATOM    698  C   LYS A  89       3.453   6.984  18.035  1.00  0.00           C  
ATOM    699  O   LYS A  89       3.902   6.207  18.874  1.00  0.00           O  
ATOM    700  CB  LYS A  89       4.972   8.949  18.155  1.00  0.00           C  
ATOM    701  CG  LYS A  89       3.910   9.869  18.784  1.00  0.00           C  
ATOM    702  CD  LYS A  89       4.544  10.951  19.653  1.00  0.00           C  
ATOM    703  CE  LYS A  89       3.477  11.833  20.302  1.00  0.00           C  
ATOM    704  NZ  LYS A  89       4.079  12.919  21.134  1.00  0.00           N1+
ATOM    705  N   ASP A  90       2.148   7.101  17.800  1.00  0.00           N  
ATOM    706  CA  ASP A  90       1.157   6.318  18.525  1.00  0.00           C  
ATOM    707  C   ASP A  90       0.853   4.973  17.851  1.00  0.00           C  
ATOM    708  O   ASP A  90       0.072   4.173  18.372  1.00  0.00           O  
ATOM    709  CB  ASP A  90      -0.131   7.125  18.639  1.00  0.00           C  
ATOM    710  CG  ASP A  90       0.019   8.376  19.509  1.00  0.00           C  
ATOM    711  OD1 ASP A  90       0.740   8.350  20.481  1.00  0.00           O  
ATOM    712  OD2 ASP A  90      -0.573   9.365  19.159  1.00  0.00           O1-
ATOM    713  N   PHE A  91       1.462   4.720  16.693  1.00  0.00           N  
ATOM    714  CA  PHE A  91       1.254   3.477  15.963  1.00  0.00           C  
ATOM    715  C   PHE A  91       2.328   2.471  16.372  1.00  0.00           C  
ATOM    716  O   PHE A  91       3.485   2.853  16.550  1.00  0.00           O  
ATOM    717  CB  PHE A  91       1.285   3.738  14.448  1.00  0.00           C  
ATOM    718  CG  PHE A  91       0.027   4.389  13.897  1.00  0.00           C  
ATOM    719  CD1 PHE A  91      -0.258   5.711  14.141  1.00  0.00           C  
ATOM    720  CD2 PHE A  91      -0.853   3.668  13.087  1.00  0.00           C  
ATOM    721  CE1 PHE A  91      -1.399   6.298  13.632  1.00  0.00           C  
ATOM    722  CE2 PHE A  91      -1.985   4.273  12.564  1.00  0.00           C  
ATOM    723  CZ  PHE A  91      -2.253   5.574  12.850  1.00  0.00           C  
ATOM    724  N   PRO A  92       1.992   1.180  16.530  1.00  0.00           N  
ATOM    725  CA  PRO A  92       2.918   0.135  16.895  1.00  0.00           C  
ATOM    726  C   PRO A  92       3.901  -0.061  15.755  1.00  0.00           C  
ATOM    727  O   PRO A  92       3.501   0.091  14.601  1.00  0.00           O  
ATOM    728  CB  PRO A  92       2.014  -1.086  17.060  1.00  0.00           C  
ATOM    729  CG  PRO A  92       0.826  -0.789  16.188  1.00  0.00           C  
ATOM    730  CD  PRO A  92       0.629   0.715  16.264  1.00  0.00           C  
ATOM    731  N   PRO A  93       5.156  -0.422  16.039  1.00  0.00           N  
ATOM    732  CA  PRO A  93       6.193  -0.746  15.086  1.00  0.00           C  
ATOM    733  C   PRO A  93       6.021  -2.132  14.502  1.00  0.00           C  
ATOM    734  O   PRO A  93       5.462  -3.026  15.144  1.00  0.00           O  
ATOM    735  CB  PRO A  93       7.460  -0.678  15.938  1.00  0.00           C  
ATOM    736  CG  PRO A  93       6.995  -1.085  17.323  1.00  0.00           C  
ATOM    737  CD  PRO A  93       5.591  -0.514  17.447  1.00  0.00           C  
ATOM    738  N   PHE A  94       6.644  -2.332  13.363  1.00  0.00           N  
ATOM    739  CA  PHE A  94       6.748  -3.617  12.723  1.00  0.00           C  
ATOM    740  C   PHE A  94       8.200  -4.075  12.869  1.00  0.00           C  
ATOM    741  O   PHE A  94       9.077  -3.235  13.087  1.00  0.00           O  
ATOM    742  CB  PHE A  94       6.379  -3.486  11.253  1.00  0.00           C  
ATOM    743  CG  PHE A  94       4.990  -3.084  11.051  1.00  0.00           C  
ATOM    744  CD1 PHE A  94       4.679  -1.732  10.946  1.00  0.00           C  
ATOM    745  CD2 PHE A  94       3.975  -4.020  10.961  1.00  0.00           C  
ATOM    746  CE1 PHE A  94       3.391  -1.325  10.767  1.00  0.00           C  
ATOM    747  CE2 PHE A  94       2.679  -3.610  10.780  1.00  0.00           C  
ATOM    748  CZ  PHE A  94       2.390  -2.255  10.690  1.00  0.00           C  
ATOM    749  N   PRO A  95       8.489  -5.376  12.802  1.00  0.00           N  
ATOM    750  CA  PRO A  95       9.823  -5.936  12.773  1.00  0.00           C  
ATOM    751  C   PRO A  95      10.537  -5.403  11.546  1.00  0.00           C  
ATOM    752  O   PRO A  95       9.881  -4.945  10.608  1.00  0.00           O  
ATOM    753  CB  PRO A  95       9.570  -7.447  12.654  1.00  0.00           C  
ATOM    754  CG  PRO A  95       8.178  -7.654  13.194  1.00  0.00           C  
ATOM    755  CD  PRO A  95       7.416  -6.402  12.810  1.00  0.00           C  
ATOM    756  N   GLN A  96      11.864  -5.416  11.562  1.00  0.00           N  
ATOM    757  CA  GLN A  96      12.634  -5.012  10.390  1.00  0.00           C  
ATOM    758  C   GLN A  96      13.477  -6.203   9.975  1.00  0.00           C  
ATOM    759  O   GLN A  96      14.703  -6.206  10.081  1.00  0.00           O  
ATOM    760  CB  GLN A  96      13.495  -3.776  10.678  1.00  0.00           C  
ATOM    761  CG  GLN A  96      12.663  -2.559  10.992  1.00  0.00           C  
ATOM    762  CD  GLN A  96      13.446  -1.260  11.179  1.00  0.00           C  
ATOM    763  OE1 GLN A  96      13.841  -0.599  10.213  1.00  0.00           O  
ATOM    764  NE2 GLN A  96      13.656  -0.878  12.433  1.00  0.00           N  
ATOM    765  N   LYS A  97      12.758  -7.233   9.534  1.00  0.00           N  
ATOM    766  CA  LYS A  97      13.310  -8.522   9.147  1.00  0.00           C  
ATOM    767  C   LYS A  97      13.101  -8.793   7.664  1.00  0.00           C  
ATOM    768  O   LYS A  97      13.748  -9.666   7.086  1.00  0.00           O  
ATOM    769  CB  LYS A  97      12.665  -9.635   9.976  1.00  0.00           C  
ATOM    770  CG  LYS A  97      12.855  -9.511  11.506  1.00  0.00           C  
ATOM    771  CD  LYS A  97      14.328  -9.632  11.926  1.00  0.00           C  
ATOM    772  CE  LYS A  97      14.480  -9.632  13.443  1.00  0.00           C  
ATOM    773  NZ  LYS A  97      15.914  -9.716  13.864  1.00  0.00           N1+
ATOM    774  N   LEU A  98      12.154  -8.079   7.066  1.00  0.00           N  
ATOM    775  CA  LEU A  98      11.801  -8.273   5.677  1.00  0.00           C  
ATOM    776  C   LEU A  98      12.952  -7.841   4.816  1.00  0.00           C  
ATOM    777  O   LEU A  98      13.584  -6.819   5.089  1.00  0.00           O  
ATOM    778  CB  LEU A  98      10.624  -7.384   5.300  1.00  0.00           C  
ATOM    779  CG  LEU A  98       9.300  -7.595   6.012  1.00  0.00           C  
ATOM    780  CD1 LEU A  98       8.383  -6.505   5.578  1.00  0.00           C  
ATOM    781  CD2 LEU A  98       8.702  -8.932   5.672  1.00  0.00           C  
ATOM    782  N   LYS A  99      13.198  -8.572   3.752  1.00  0.00           N  
ATOM    783  CA  LYS A  99      14.250  -8.183   2.852  1.00  0.00           C  
ATOM    784  C   LYS A  99      13.619  -7.939   1.501  1.00  0.00           C  
ATOM    785  O   LYS A  99      12.635  -8.600   1.152  1.00  0.00           O  
ATOM    786  CB  LYS A  99      15.314  -9.259   2.805  1.00  0.00           C  
ATOM    787  CG  LYS A  99      15.930  -9.656   4.153  1.00  0.00           C  
ATOM    788  CD  LYS A  99      16.769  -8.546   4.783  1.00  0.00           C  
ATOM    789  CE  LYS A  99      17.411  -9.026   6.081  1.00  0.00           C  
ATOM    790  NZ  LYS A  99      18.234  -7.961   6.739  1.00  0.00           N1+
ATOM    791  N   PHE A 100      14.163  -6.978   0.771  1.00  0.00           N  
ATOM    792  CA  PHE A 100      13.655  -6.597  -0.532  1.00  0.00           C  
ATOM    793  C   PHE A 100      14.780  -6.543  -1.588  1.00  0.00           C  
ATOM    794  O   PHE A 100      15.905  -6.143  -1.270  1.00  0.00           O  
ATOM    795  CB  PHE A 100      13.013  -5.218  -0.391  1.00  0.00           C  
ATOM    796  CG  PHE A 100      11.786  -5.062   0.557  1.00  0.00           C  
ATOM    797  CD1 PHE A 100      11.913  -4.999   1.951  1.00  0.00           C  
ATOM    798  CD2 PHE A 100      10.516  -4.886   0.031  1.00  0.00           C  
ATOM    799  CE1 PHE A 100      10.829  -4.800   2.760  1.00  0.00           C  
ATOM    800  CE2 PHE A 100       9.419  -4.681   0.857  1.00  0.00           C  
ATOM    801  CZ  PHE A 100       9.586  -4.643   2.221  1.00  0.00           C  
ATOM    802  N   ARG A 101      14.464  -6.932  -2.831  1.00  0.00           N  
ATOM    803  CA  ARG A 101      15.382  -6.900  -3.997  1.00  0.00           C  
ATOM    804  C   ARG A 101      14.710  -6.556  -5.317  1.00  0.00           C  
ATOM    805  O   ARG A 101      13.566  -6.907  -5.530  1.00  0.00           O  
ATOM    806  CB  ARG A 101      16.074  -8.243  -4.225  1.00  0.00           C  
ATOM    807  CG  ARG A 101      17.196  -8.607  -3.299  1.00  0.00           C  
ATOM    808  CD  ARG A 101      17.681  -9.998  -3.551  1.00  0.00           C  
ATOM    809  NE  ARG A 101      18.782 -10.362  -2.672  1.00  0.00           N  
ATOM    810  CZ  ARG A 101      19.368 -11.579  -2.621  1.00  0.00           C  
ATOM    811  NH1 ARG A 101      18.955 -12.551  -3.403  1.00  0.00           N  
ATOM    812  NH2 ARG A 101      20.367 -11.788  -1.777  1.00  0.00           N1+
ATOM    813  N   GLU A 102      15.443  -5.936  -6.232  1.00  0.00           N  
ATOM    814  CA  GLU A 102      14.933  -5.714  -7.583  1.00  0.00           C  
ATOM    815  C   GLU A 102      14.706  -7.099  -8.255  1.00  0.00           C  
ATOM    816  O   GLU A 102      15.591  -7.948  -8.132  1.00  0.00           O  
ATOM    817  CB  GLU A 102      15.926  -4.859  -8.383  1.00  0.00           C  
ATOM    818  CG  GLU A 102      15.437  -4.432  -9.764  1.00  0.00           C  
ATOM    819  CD  GLU A 102      16.392  -3.529 -10.487  1.00  0.00           C  
ATOM    820  OE1 GLU A 102      17.455  -3.274  -9.974  1.00  0.00           O  
ATOM    821  OE2 GLU A 102      16.047  -3.074 -11.556  1.00  0.00           O1-
ATOM    822  N   PRO A 103      13.570  -7.361  -8.966  1.00  0.00           N  
ATOM    823  CA  PRO A 103      13.243  -8.606  -9.669  1.00  0.00           C  
ATOM    824  C   PRO A 103      14.234  -8.944 -10.770  1.00  0.00           C  
ATOM    825  O   PRO A 103      14.775  -8.047 -11.419  1.00  0.00           O  
ATOM    826  CB  PRO A 103      11.900  -8.292 -10.343  1.00  0.00           C  
ATOM    827  CG  PRO A 103      11.311  -7.175  -9.582  1.00  0.00           C  
ATOM    828  CD  PRO A 103      12.499  -6.357  -9.075  1.00  0.00           C  
ATOM    829  N   GLN A 104      14.419 -10.234 -11.023  1.00  0.00           N  
ATOM    830  CA  GLN A 104      15.277 -10.667 -12.117  1.00  0.00           C  
ATOM    831  C   GLN A 104      14.442 -11.245 -13.261  1.00  0.00           C  
ATOM    832  O   GLN A 104      13.302 -11.682 -13.077  1.00  0.00           O  
ATOM    833  CB  GLN A 104      16.310 -11.675 -11.606  1.00  0.00           C  
ATOM    834  CG  GLN A 104      17.255 -11.074 -10.563  1.00  0.00           C  
ATOM    835  CD  GLN A 104      18.284 -12.057 -10.020  1.00  0.00           C  
ATOM    836  OE1 GLN A 104      18.087 -13.279 -10.056  1.00  0.00           O  
ATOM    837  NE2 GLN A 104      19.388 -11.525  -9.513  1.00  0.00           N  
ATOM    838  N   ARG A 105      14.991 -11.222 -14.468  1.00  0.00           N  
ATOM    839  CA  ARG A 105      14.265 -11.803 -15.586  1.00  0.00           C  
ATOM    840  C   ARG A 105      14.076 -13.291 -15.359  1.00  0.00           C  
ATOM    841  O   ARG A 105      15.035 -13.993 -15.042  1.00  0.00           O  
ATOM    842  CB  ARG A 105      14.997 -11.574 -16.899  1.00  0.00           C  
ATOM    843  CG  ARG A 105      15.037 -10.120 -17.359  1.00  0.00           C  
ATOM    844  CD  ARG A 105      15.770  -9.946 -18.650  1.00  0.00           C  
ATOM    845  NE  ARG A 105      17.202 -10.231 -18.527  1.00  0.00           N  
ATOM    846  CZ  ARG A 105      18.076 -10.289 -19.560  1.00  0.00           C  
ATOM    847  NH1 ARG A 105      17.665 -10.085 -20.798  1.00  0.00           N  
ATOM    848  NH2 ARG A 105      19.352 -10.553 -19.325  1.00  0.00           N1+
ATOM    849  N   GLU A 106      12.843 -13.759 -15.566  1.00  0.00           N  
ATOM    850  CA  GLU A 106      12.410 -15.150 -15.422  1.00  0.00           C  
ATOM    851  C   GLU A 106      12.457 -15.648 -13.980  1.00  0.00           C  
ATOM    852  O   GLU A 106      12.381 -16.855 -13.735  1.00  0.00           O  
ATOM    853  CB  GLU A 106      13.277 -16.106 -16.273  1.00  0.00           C  
ATOM    854  CG  GLU A 106      13.265 -15.867 -17.768  1.00  0.00           C  
ATOM    855  CD  GLU A 106      14.140 -16.845 -18.520  1.00  0.00           C  
ATOM    856  OE1 GLU A 106      14.923 -17.502 -17.882  1.00  0.00           O  
ATOM    857  OE2 GLU A 106      14.027 -16.933 -19.724  1.00  0.00           O1-
ATOM    858  N   GLU A 107      12.534 -14.731 -13.020  1.00  0.00           N  
ATOM    859  CA  GLU A 107      12.502 -15.123 -11.627  1.00  0.00           C  
ATOM    860  C   GLU A 107      11.150 -15.727 -11.316  1.00  0.00           C  
ATOM    861  O   GLU A 107      10.123 -15.279 -11.836  1.00  0.00           O  
ATOM    862  CB  GLU A 107      12.817 -13.947 -10.705  1.00  0.00           C  
ATOM    863  CG  GLU A 107      13.010 -14.322  -9.231  1.00  0.00           C  
ATOM    864  CD  GLU A 107      13.514 -13.177  -8.423  1.00  0.00           C  
ATOM    865  OE1 GLU A 107      13.592 -12.082  -8.955  1.00  0.00           O  
ATOM    866  OE2 GLU A 107      13.861 -13.387  -7.273  1.00  0.00           O1-
ATOM    867  N   ARG A 108      11.156 -16.792 -10.518  1.00  0.00           N  
ATOM    868  CA  ARG A 108       9.915 -17.419 -10.090  1.00  0.00           C  
ATOM    869  C   ARG A 108       9.425 -16.740  -8.824  1.00  0.00           C  
ATOM    870  O   ARG A 108      10.154 -16.637  -7.833  1.00  0.00           O  
ATOM    871  CB  ARG A 108      10.083 -18.907  -9.876  1.00  0.00           C  
ATOM    872  CG  ARG A 108      10.378 -19.682 -11.144  1.00  0.00           C  
ATOM    873  CD  ARG A 108      10.428 -21.126 -10.890  1.00  0.00           C  
ATOM    874  NE  ARG A 108      10.783 -21.891 -12.070  1.00  0.00           N  
ATOM    875  CZ  ARG A 108       9.919 -22.321 -13.019  1.00  0.00           C  
ATOM    876  NH1 ARG A 108       8.631 -22.047 -12.942  1.00  0.00           N  
ATOM    877  NH2 ARG A 108      10.378 -23.023 -14.042  1.00  0.00           N1+
ATOM    878  N   ILE A 109       8.225 -16.218  -8.922  1.00  0.00           N  
ATOM    879  CA  ILE A 109       7.553 -15.437  -7.905  1.00  0.00           C  
ATOM    880  C   ILE A 109       6.147 -15.902  -7.521  1.00  0.00           C  
ATOM    881  O   ILE A 109       5.507 -16.661  -8.253  1.00  0.00           O  
ATOM    882  CB  ILE A 109       7.570 -13.963  -8.396  1.00  0.00           C  
ATOM    883  CG1 ILE A 109       7.118 -13.858  -9.928  1.00  0.00           C  
ATOM    884  CG2 ILE A 109       8.942 -13.344  -8.254  1.00  0.00           C  
ATOM    885  CD1 ILE A 109       5.687 -13.922 -10.291  1.00  0.00           C  
ATOM    886  N   CYS A 110       5.629 -15.354  -6.419  1.00  0.00           N  
ATOM    887  CA  CYS A 110       4.252 -15.609  -5.982  1.00  0.00           C  
ATOM    888  C   CYS A 110       3.703 -14.415  -5.208  1.00  0.00           C  
ATOM    889  O   CYS A 110       4.466 -13.606  -4.676  1.00  0.00           O  
ATOM    890  CB  CYS A 110       4.213 -16.831  -5.069  1.00  0.00           C  
ATOM    891  SG  CYS A 110       5.152 -16.612  -3.513  1.00  0.00           S  
ATOM    892  N   LEU A 111       2.385 -14.326  -5.084  1.00  0.00           N  
ATOM    893  CA  LEU A 111       1.776 -13.238  -4.334  1.00  0.00           C  
ATOM    894  C   LEU A 111       1.433 -13.640  -2.925  1.00  0.00           C  
ATOM    895  O   LEU A 111       0.791 -14.668  -2.699  1.00  0.00           O  
ATOM    896  CB  LEU A 111       0.499 -12.758  -5.040  1.00  0.00           C  
ATOM    897  CG  LEU A 111      -0.353 -11.666  -4.334  1.00  0.00           C  
ATOM    898  CD1 LEU A 111       0.409 -10.391  -4.290  1.00  0.00           C  
ATOM    899  CD2 LEU A 111      -1.639 -11.467  -5.097  1.00  0.00           C  
ATOM    900  N   VAL A 112       1.856 -12.827  -1.968  1.00  0.00           N  
ATOM    901  CA  VAL A 112       1.546 -13.095  -0.583  1.00  0.00           C  
ATOM    902  C   VAL A 112       0.613 -11.996  -0.102  1.00  0.00           C  
ATOM    903  O   VAL A 112       0.972 -10.826  -0.129  1.00  0.00           O  
ATOM    904  CB  VAL A 112       2.857 -13.154   0.236  1.00  0.00           C  
ATOM    905  CG1 VAL A 112       2.567 -13.417   1.728  1.00  0.00           C  
ATOM    906  CG2 VAL A 112       3.756 -14.263  -0.353  1.00  0.00           C  
ATOM    907  N   THR A 113      -0.588 -12.370   0.315  1.00  0.00           N  
ATOM    908  CA  THR A 113      -1.567 -11.373   0.737  1.00  0.00           C  
ATOM    909  C   THR A 113      -2.312 -11.756   2.007  1.00  0.00           C  
ATOM    910  O   THR A 113      -2.058 -12.807   2.611  1.00  0.00           O  
ATOM    911  CB  THR A 113      -2.560 -11.040  -0.395  1.00  0.00           C  
ATOM    912  OG1 THR A 113      -3.314  -9.874  -0.003  1.00  0.00           O  
ATOM    913  CG2 THR A 113      -3.497 -12.202  -0.676  1.00  0.00           C  
ATOM    914  N   THR A 114      -3.229 -10.886   2.418  1.00  0.00           N  
ATOM    915  CA  THR A 114      -4.042 -11.102   3.609  1.00  0.00           C  
ATOM    916  C   THR A 114      -5.518 -10.761   3.433  1.00  0.00           C  
ATOM    917  O   THR A 114      -5.901  -9.999   2.549  1.00  0.00           O  
ATOM    918  CB  THR A 114      -3.533 -10.290   4.804  1.00  0.00           C  
ATOM    919  OG1 THR A 114      -3.630  -8.909   4.481  1.00  0.00           O  
ATOM    920  CG2 THR A 114      -2.123 -10.659   5.147  1.00  0.00           C  
ATOM    921  N   ASN A 115      -6.334 -11.274   4.342  1.00  0.00           N  
ATOM    922  CA  ASN A 115      -7.770 -11.000   4.393  1.00  0.00           C  
ATOM    923  C   ASN A 115      -8.251 -10.811   5.820  1.00  0.00           C  
ATOM    924  O   ASN A 115      -8.263 -11.765   6.594  1.00  0.00           O  
ATOM    925  CB  ASN A 115      -8.571 -12.106   3.728  1.00  0.00           C  
ATOM    926  CG  ASN A 115     -10.038 -11.828   3.687  1.00  0.00           C  
ATOM    927  OD1 ASN A 115     -10.464 -10.710   4.003  1.00  0.00           O  
ATOM    928  ND2 ASN A 115     -10.813 -12.817   3.299  1.00  0.00           N  
ATOM    929  N   PHE A 116      -8.560  -9.573   6.195  1.00  0.00           N  
ATOM    930  CA  PHE A 116      -8.989  -9.280   7.560  1.00  0.00           C  
ATOM    931  C   PHE A 116     -10.509  -9.158   7.673  1.00  0.00           C  
ATOM    932  O   PHE A 116     -11.116  -8.277   7.060  1.00  0.00           O  
ATOM    933  CB  PHE A 116      -8.346  -7.989   8.071  1.00  0.00           C  
ATOM    934  CG  PHE A 116      -6.856  -8.054   8.379  1.00  0.00           C  
ATOM    935  CD1 PHE A 116      -5.882  -7.916   7.390  1.00  0.00           C  
ATOM    936  CD2 PHE A 116      -6.439  -8.209   9.698  1.00  0.00           C  
ATOM    937  CE1 PHE A 116      -4.535  -7.952   7.723  1.00  0.00           C  
ATOM    938  CE2 PHE A 116      -5.105  -8.232  10.029  1.00  0.00           C  
ATOM    939  CZ  PHE A 116      -4.150  -8.111   9.042  1.00  0.00           C  
ATOM    940  N   GLN A 117     -11.110 -10.060   8.446  1.00  0.00           N  
ATOM    941  CA  GLN A 117     -12.547 -10.125   8.663  1.00  0.00           C  
ATOM    942  C   GLN A 117     -12.867  -9.932  10.145  1.00  0.00           C  
ATOM    943  O   GLN A 117     -11.967  -9.803  10.974  1.00  0.00           O  
ATOM    944  CB  GLN A 117     -13.099 -11.449   8.137  1.00  0.00           C  
ATOM    945  CG  GLN A 117     -12.894 -11.644   6.648  1.00  0.00           C  
ATOM    946  CD  GLN A 117     -13.690 -10.627   5.864  1.00  0.00           C  
ATOM    947  OE1 GLN A 117     -14.834 -10.339   6.231  1.00  0.00           O  
ATOM    948  NE2 GLN A 117     -13.120 -10.073   4.810  1.00  0.00           N  
ATOM    949  N   THR A 118     -14.152  -9.909  10.496  1.00  0.00           N  
ATOM    950  CA  THR A 118     -14.558  -9.678  11.886  1.00  0.00           C  
ATOM    951  C   THR A 118     -14.101 -10.755  12.874  1.00  0.00           C  
ATOM    952  O   THR A 118     -13.621 -10.441  13.963  1.00  0.00           O  
ATOM    953  CB  THR A 118     -16.100  -9.552  11.980  1.00  0.00           C  
ATOM    954  OG1 THR A 118     -16.536  -8.437  11.188  1.00  0.00           O  
ATOM    955  CG2 THR A 118     -16.528  -9.318  13.441  1.00  0.00           C  
ATOM    956  N   LYS A 119     -14.290 -12.026  12.521  1.00  0.00           N  
ATOM    957  CA  LYS A 119     -13.953 -13.128  13.420  1.00  0.00           C  
ATOM    958  C   LYS A 119     -12.734 -13.906  12.941  1.00  0.00           C  
ATOM    959  O   LYS A 119     -12.434 -14.987  13.461  1.00  0.00           O  
ATOM    960  CB  LYS A 119     -15.138 -14.091  13.552  1.00  0.00           C  
ATOM    961  CG  LYS A 119     -16.407 -13.494  14.166  1.00  0.00           C  
ATOM    962  CD  LYS A 119     -17.511 -14.567  14.282  1.00  0.00           C  
ATOM    963  CE  LYS A 119     -18.823 -13.996  14.827  1.00  0.00           C  
ATOM    964  NZ  LYS A 119     -19.926 -15.038  14.890  1.00  0.00           N1+
ATOM    965  N   SER A 120     -12.063 -13.404  11.913  1.00  0.00           N  
ATOM    966  CA  SER A 120     -10.919 -14.126  11.381  1.00  0.00           C  
ATOM    967  C   SER A 120      -9.968 -13.290  10.541  1.00  0.00           C  
ATOM    968  O   SER A 120     -10.305 -12.212  10.051  1.00  0.00           O  
ATOM    969  CB  SER A 120     -11.388 -15.304  10.532  1.00  0.00           C  
ATOM    970  OG  SER A 120     -12.033 -14.873   9.357  1.00  0.00           O  
ATOM    971  N   MET A 121      -8.781 -13.834  10.349  1.00  0.00           N  
ATOM    972  CA  MET A 121      -7.776 -13.270   9.460  1.00  0.00           C  
ATOM    973  C   MET A 121      -7.026 -14.349   8.711  1.00  0.00           C  
ATOM    974  O   MET A 121      -6.579 -15.341   9.290  1.00  0.00           O  
ATOM    975  CB  MET A 121      -6.807 -12.361  10.220  1.00  0.00           C  
ATOM    976  CG  MET A 121      -5.647 -11.793   9.414  1.00  0.00           C  
ATOM    977  SD  MET A 121      -4.211 -12.915   9.376  1.00  0.00           S  
ATOM    978  CE  MET A 121      -3.123 -12.070   8.254  1.00  0.00           C  
ATOM    979  N   SER A 122      -6.862 -14.160   7.413  1.00  0.00           N  
ATOM    980  CA  SER A 122      -6.092 -15.130   6.656  1.00  0.00           C  
ATOM    981  C   SER A 122      -4.853 -14.542   6.008  1.00  0.00           C  
ATOM    982  O   SER A 122      -4.840 -13.404   5.537  1.00  0.00           O  
ATOM    983  CB  SER A 122      -6.946 -15.786   5.580  1.00  0.00           C  
ATOM    984  OG  SER A 122      -8.002 -16.533   6.130  1.00  0.00           O  
ATOM    985  N   SER A 123      -3.844 -15.387   5.946  1.00  0.00           N  
ATOM    986  CA  SER A 123      -2.567 -15.234   5.261  1.00  0.00           C  
ATOM    987  C   SER A 123      -2.564 -16.188   4.087  1.00  0.00           C  
ATOM    988  O   SER A 123      -2.762 -17.390   4.272  1.00  0.00           O  
ATOM    989  CB  SER A 123      -1.462 -15.593   6.199  1.00  0.00           C  
ATOM    990  OG  SER A 123      -0.245 -15.703   5.531  1.00  0.00           O  
ATOM    991  N   MET A 124      -2.404 -15.678   2.872  1.00  0.00           N  
ATOM    992  CA  MET A 124      -2.492 -16.530   1.682  1.00  0.00           C  
ATOM    993  C   MET A 124      -1.334 -16.369   0.708  1.00  0.00           C  
ATOM    994  O   MET A 124      -0.897 -15.252   0.414  1.00  0.00           O  
ATOM    995  CB  MET A 124      -3.778 -16.173   0.964  1.00  0.00           C  
ATOM    996  CG  MET A 124      -5.056 -16.448   1.757  1.00  0.00           C  
ATOM    997  SD  MET A 124      -6.364 -15.408   1.214  1.00  0.00           S  
ATOM    998  CE  MET A 124      -5.852 -13.940   2.118  1.00  0.00           C  
ATOM    999  N   VAL A 125      -0.896 -17.487   0.126  1.00  0.00           N  
ATOM   1000  CA  VAL A 125       0.158 -17.467  -0.875  1.00  0.00           C  
ATOM   1001  C   VAL A 125      -0.364 -18.061  -2.186  1.00  0.00           C  
ATOM   1002  O   VAL A 125      -0.927 -19.157  -2.190  1.00  0.00           O  
ATOM   1003  CB  VAL A 125       1.349 -18.293  -0.377  1.00  0.00           C  
ATOM   1004  CG1 VAL A 125       2.492 -18.251  -1.399  1.00  0.00           C  
ATOM   1005  CG2 VAL A 125       1.765 -17.795   0.980  1.00  0.00           C  
ATOM   1006  N   SER A 126      -0.200 -17.326  -3.285  1.00  0.00           N  
ATOM   1007  CA  SER A 126      -0.659 -17.769  -4.597  1.00  0.00           C  
ATOM   1008  C   SER A 126       0.278 -18.789  -5.201  1.00  0.00           C  
ATOM   1009  O   SER A 126       1.374 -19.043  -4.695  1.00  0.00           O  
ATOM   1010  CB  SER A 126      -0.704 -16.639  -5.609  1.00  0.00           C  
ATOM   1011  OG  SER A 126       0.604 -16.300  -6.034  1.00  0.00           O  
ATOM   1012  N   ASP A 127      -0.176 -19.381  -6.292  1.00  0.00           N  
ATOM   1013  CA  ASP A 127       0.640 -20.271  -7.088  1.00  0.00           C  
ATOM   1014  C   ASP A 127       1.720 -19.441  -7.743  1.00  0.00           C  
ATOM   1015  O   ASP A 127       1.607 -18.204  -7.801  1.00  0.00           O  
ATOM   1016  CB  ASP A 127      -0.201 -21.037  -8.099  1.00  0.00           C  
ATOM   1017  CG  ASP A 127      -1.037 -22.144  -7.437  1.00  0.00           C  
ATOM   1018  OD1 ASP A 127      -0.739 -22.524  -6.305  1.00  0.00           O  
ATOM   1019  OD2 ASP A 127      -1.955 -22.600  -8.055  1.00  0.00           O1-
ATOM   1020  N   THR A 128       2.804 -20.092  -8.136  1.00  0.00           N  
ATOM   1021  CA  THR A 128       3.925 -19.395  -8.717  1.00  0.00           C  
ATOM   1022  C   THR A 128       3.794 -19.100 -10.203  1.00  0.00           C  
ATOM   1023  O   THR A 128       3.090 -19.797 -10.938  1.00  0.00           O  
ATOM   1024  CB  THR A 128       5.170 -20.253  -8.520  1.00  0.00           C  
ATOM   1025  OG1 THR A 128       4.989 -21.486  -9.234  1.00  0.00           O  
ATOM   1026  CG2 THR A 128       5.337 -20.567  -7.056  1.00  0.00           C  
ATOM   1027  N   SER A 129       4.608 -18.157 -10.657  1.00  0.00           N  
ATOM   1028  CA  SER A 129       4.709 -17.781 -12.071  1.00  0.00           C  
ATOM   1029  C   SER A 129       6.062 -17.142 -12.357  1.00  0.00           C  
ATOM   1030  O   SER A 129       6.851 -16.915 -11.438  1.00  0.00           O  
ATOM   1031  CB  SER A 129       3.568 -16.858 -12.479  1.00  0.00           C  
ATOM   1032  OG  SER A 129       3.657 -15.620 -11.855  1.00  0.00           O  
ATOM   1033  N   CYS A 130       6.382 -16.915 -13.632  1.00  0.00           N  
ATOM   1034  CA  CYS A 130       7.641 -16.240 -13.963  1.00  0.00           C  
ATOM   1035  C   CYS A 130       7.412 -14.788 -14.313  1.00  0.00           C  
ATOM   1036  O   CYS A 130       6.395 -14.437 -14.909  1.00  0.00           O  
ATOM   1037  CB  CYS A 130       8.375 -16.933 -15.102  1.00  0.00           C  
ATOM   1038  SG  CYS A 130       8.954 -18.579 -14.684  1.00  0.00           S  
ATOM   1039  N   THR A 131       8.389 -13.950 -13.997  1.00  0.00           N  
ATOM   1040  CA  THR A 131       8.243 -12.531 -14.294  1.00  0.00           C  
ATOM   1041  C   THR A 131       9.152 -11.946 -15.366  1.00  0.00           C  
ATOM   1042  O   THR A 131      10.344 -12.273 -15.475  1.00  0.00           O  
ATOM   1043  CB  THR A 131       8.418 -11.735 -13.018  1.00  0.00           C  
ATOM   1044  OG1 THR A 131       8.149 -10.385 -13.290  1.00  0.00           O  
ATOM   1045  CG2 THR A 131       9.823 -11.849 -12.438  1.00  0.00           C  
ATOM   1046  N   PHE A 132       8.562 -11.058 -16.163  1.00  0.00           N  
ATOM   1047  CA  PHE A 132       9.306 -10.365 -17.208  1.00  0.00           C  
ATOM   1048  C   PHE A 132       9.050  -8.861 -17.105  1.00  0.00           C  
ATOM   1049  O   PHE A 132       7.931  -8.467 -16.796  1.00  0.00           O  
ATOM   1050  CB  PHE A 132       8.867 -10.911 -18.570  1.00  0.00           C  
ATOM   1051  CG  PHE A 132       9.156 -12.385 -18.705  1.00  0.00           C  
ATOM   1052  CD1 PHE A 132       8.238 -13.309 -18.255  1.00  0.00           C  
ATOM   1053  CD2 PHE A 132      10.327 -12.845 -19.262  1.00  0.00           C  
ATOM   1054  CE1 PHE A 132       8.461 -14.651 -18.335  1.00  0.00           C  
ATOM   1055  CE2 PHE A 132      10.562 -14.194 -19.356  1.00  0.00           C  
ATOM   1056  CZ  PHE A 132       9.626 -15.103 -18.886  1.00  0.00           C  
ATOM   1057  N   PRO A 133      10.031  -7.994 -17.370  1.00  0.00           N  
ATOM   1058  CA  PRO A 133       9.889  -6.556 -17.303  1.00  0.00           C  
ATOM   1059  C   PRO A 133       9.052  -6.043 -18.443  1.00  0.00           C  
ATOM   1060  O   PRO A 133       9.107  -6.597 -19.543  1.00  0.00           O  
ATOM   1061  CB  PRO A 133      11.333  -6.074 -17.432  1.00  0.00           C  
ATOM   1062  CG  PRO A 133      12.026  -7.163 -18.232  1.00  0.00           C  
ATOM   1063  CD  PRO A 133      11.347  -8.457 -17.820  1.00  0.00           C  
ATOM   1064  N   SER A 134       8.379  -4.929 -18.223  1.00  0.00           N  
ATOM   1065  CA  SER A 134       7.690  -4.238 -19.293  1.00  0.00           C  
ATOM   1066  C   SER A 134       8.337  -2.888 -19.471  1.00  0.00           C  
ATOM   1067  O   SER A 134       8.825  -2.318 -18.487  1.00  0.00           O  
ATOM   1068  CB  SER A 134       6.237  -4.006 -18.975  1.00  0.00           C  
ATOM   1069  OG  SER A 134       5.656  -3.252 -20.000  1.00  0.00           O  
ATOM   1070  N   SER A 135       8.377  -2.392 -20.702  1.00  0.00           N  
ATOM   1071  CA  SER A 135       8.851  -1.036 -20.927  1.00  0.00           C  
ATOM   1072  C   SER A 135      10.230  -0.745 -20.346  1.00  0.00           C  
ATOM   1073  O   SER A 135      11.221  -1.386 -20.700  1.00  0.00           O  
ATOM   1074  CB  SER A 135       7.836  -0.090 -20.328  1.00  0.00           C  
ATOM   1075  OG  SER A 135       8.094   1.230 -20.668  1.00  0.00           O  
ATOM   1076  N   ASP A 136      10.292   0.243 -19.453  1.00  0.00           N  
ATOM   1077  CA  ASP A 136      11.534   0.678 -18.830  1.00  0.00           C  
ATOM   1078  C   ASP A 136      11.932  -0.054 -17.539  1.00  0.00           C  
ATOM   1079  O   ASP A 136      12.918   0.318 -16.898  1.00  0.00           O  
ATOM   1080  CB  ASP A 136      11.452   2.174 -18.579  1.00  0.00           C  
ATOM   1081  CG  ASP A 136      10.353   2.508 -17.633  1.00  0.00           C  
ATOM   1082  OD1 ASP A 136       9.744   1.582 -17.079  1.00  0.00           O  
ATOM   1083  OD2 ASP A 136      10.083   3.677 -17.457  1.00  0.00           O1-
ATOM   1084  N   GLY A 137      11.209  -1.108 -17.165  1.00  0.00           N  
ATOM   1085  CA  GLY A 137      11.543  -1.886 -15.972  1.00  0.00           C  
ATOM   1086  C   GLY A 137      10.823  -1.459 -14.688  1.00  0.00           C  
ATOM   1087  O   GLY A 137      11.021  -2.085 -13.634  1.00  0.00           O  
ATOM   1088  N   ILE A 138      10.033  -0.377 -14.752  1.00  0.00           N  
ATOM   1089  CA  ILE A 138       9.261   0.088 -13.592  1.00  0.00           C  
ATOM   1090  C   ILE A 138       8.211  -0.930 -13.175  1.00  0.00           C  
ATOM   1091  O   ILE A 138       8.006  -1.163 -11.977  1.00  0.00           O  
ATOM   1092  CB  ILE A 138       8.586   1.431 -13.911  1.00  0.00           C  
ATOM   1093  CG1 ILE A 138       9.665   2.574 -14.080  1.00  0.00           C  
ATOM   1094  CG2 ILE A 138       7.448   1.791 -12.918  1.00  0.00           C  
ATOM   1095  CD1 ILE A 138      10.490   2.922 -12.870  1.00  0.00           C  
ATOM   1096  N   PHE A 139       7.493  -1.459 -14.163  1.00  0.00           N  
ATOM   1097  CA  PHE A 139       6.475  -2.456 -13.914  1.00  0.00           C  
ATOM   1098  C   PHE A 139       6.893  -3.750 -14.550  1.00  0.00           C  
ATOM   1099  O   PHE A 139       7.507  -3.762 -15.626  1.00  0.00           O  
ATOM   1100  CB  PHE A 139       5.103  -2.085 -14.475  1.00  0.00           C  
ATOM   1101  CG  PHE A 139       4.436  -0.923 -13.833  1.00  0.00           C  
ATOM   1102  CD1 PHE A 139       4.292   0.282 -14.500  1.00  0.00           C  
ATOM   1103  CD2 PHE A 139       3.950  -1.028 -12.541  1.00  0.00           C  
ATOM   1104  CE1 PHE A 139       3.663   1.334 -13.893  1.00  0.00           C  
ATOM   1105  CE2 PHE A 139       3.330   0.037 -11.936  1.00  0.00           C  
ATOM   1106  CZ  PHE A 139       3.183   1.219 -12.614  1.00  0.00           C  
ATOM   1107  N   TRP A 140       6.536  -4.836 -13.894  1.00  0.00           N  
ATOM   1108  CA  TRP A 140       6.801  -6.174 -14.392  1.00  0.00           C  
ATOM   1109  C   TRP A 140       5.497  -6.900 -14.651  1.00  0.00           C  
ATOM   1110  O   TRP A 140       4.496  -6.669 -13.967  1.00  0.00           O  
ATOM   1111  CB  TRP A 140       7.718  -6.909 -13.411  1.00  0.00           C  
ATOM   1112  CG  TRP A 140       9.150  -6.376 -13.427  1.00  0.00           C  
ATOM   1113  CD1 TRP A 140       9.553  -5.113 -13.135  1.00  0.00           C  
ATOM   1114  CD2 TRP A 140      10.363  -7.113 -13.719  1.00  0.00           C  
ATOM   1115  NE1 TRP A 140      10.899  -5.000 -13.262  1.00  0.00           N  
ATOM   1116  CE2 TRP A 140      11.419  -6.217 -13.603  1.00  0.00           C  
ATOM   1117  CE3 TRP A 140      10.629  -8.430 -14.060  1.00  0.00           C  
ATOM   1118  CZ2 TRP A 140      12.730  -6.604 -13.822  1.00  0.00           C  
ATOM   1119  CZ3 TRP A 140      11.921  -8.822 -14.267  1.00  0.00           C  
ATOM   1120  CH2 TRP A 140      12.953  -7.939 -14.157  1.00  0.00           C  
ATOM   1121  N   LYS A 141       5.515  -7.755 -15.668  1.00  0.00           N  
ATOM   1122  CA  LYS A 141       4.379  -8.566 -16.100  1.00  0.00           C  
ATOM   1123  C   LYS A 141       4.311  -9.910 -15.379  1.00  0.00           C  
ATOM   1124  O   LYS A 141       5.299 -10.666 -15.312  1.00  0.00           O  
ATOM   1125  CB  LYS A 141       4.455  -8.767 -17.617  1.00  0.00           C  
ATOM   1126  CG  LYS A 141       3.262  -9.501 -18.250  1.00  0.00           C  
ATOM   1127  CD  LYS A 141       3.446  -9.674 -19.774  1.00  0.00           C  
ATOM   1128  CE  LYS A 141       3.189  -8.378 -20.546  1.00  0.00           C  
ATOM   1129  NZ  LYS A 141       3.272  -8.580 -22.025  1.00  0.00           N1+
ATOM   1130  N   HIS A 142       3.114 -10.207 -14.855  1.00  0.00           N  
ATOM   1131  CA  HIS A 142       2.843 -11.420 -14.100  1.00  0.00           C  
ATOM   1132  C   HIS A 142       1.546 -12.106 -14.536  1.00  0.00           C  
ATOM   1133  O   HIS A 142       0.602 -11.474 -15.032  1.00  0.00           O  
ATOM   1134  CB  HIS A 142       2.740 -11.057 -12.625  1.00  0.00           C  
ATOM   1135  CG  HIS A 142       3.950 -10.403 -12.157  1.00  0.00           C  
ATOM   1136  ND1 HIS A 142       5.019 -11.064 -11.697  1.00  0.00           N  
ATOM   1137  CD2 HIS A 142       4.273  -9.120 -12.133  1.00  0.00           C  
ATOM   1138  CE1 HIS A 142       5.946 -10.199 -11.385  1.00  0.00           C  
ATOM   1139  NE2 HIS A 142       5.520  -9.022 -11.637  1.00  0.00           N  
ATOM   1140  N   TRP A 143       1.503 -13.418 -14.319  1.00  0.00           N  
ATOM   1141  CA  TRP A 143       0.343 -14.242 -14.629  1.00  0.00           C  
ATOM   1142  C   TRP A 143      -0.378 -14.708 -13.369  1.00  0.00           C  
ATOM   1143  O   TRP A 143      -1.155 -15.665 -13.390  1.00  0.00           O  
ATOM   1144  CB  TRP A 143       0.782 -15.392 -15.531  1.00  0.00           C  
ATOM   1145  CG  TRP A 143       1.165 -14.884 -16.908  1.00  0.00           C  
ATOM   1146  CD1 TRP A 143       0.360 -14.858 -18.008  1.00  0.00           C  
ATOM   1147  CD2 TRP A 143       2.420 -14.273 -17.320  1.00  0.00           C  
ATOM   1148  NE1 TRP A 143       1.027 -14.297 -19.073  1.00  0.00           N  
ATOM   1149  CE2 TRP A 143       2.284 -13.926 -18.664  1.00  0.00           C  
ATOM   1150  CE3 TRP A 143       3.620 -13.988 -16.666  1.00  0.00           C  
ATOM   1151  CZ2 TRP A 143       3.304 -13.311 -19.363  1.00  0.00           C  
ATOM   1152  CZ3 TRP A 143       4.619 -13.369 -17.355  1.00  0.00           C  
ATOM   1153  CH2 TRP A 143       4.480 -13.037 -18.671  1.00  0.00           C  
ATOM   1154  N   ILE A 144      -0.113 -14.009 -12.274  1.00  0.00           N  
ATOM   1155  CA  ILE A 144      -0.751 -14.263 -10.997  1.00  0.00           C  
ATOM   1156  C   ILE A 144      -2.132 -13.685 -11.065  1.00  0.00           C  
ATOM   1157  O   ILE A 144      -2.273 -12.514 -11.407  1.00  0.00           O  
ATOM   1158  CB  ILE A 144       0.000 -13.573  -9.835  1.00  0.00           C  
ATOM   1159  CG1 ILE A 144       1.413 -14.168  -9.693  1.00  0.00           C  
ATOM   1160  CG2 ILE A 144      -0.814 -13.686  -8.523  1.00  0.00           C  
ATOM   1161  CD1 ILE A 144       2.334 -13.403  -8.762  1.00  0.00           C  
ATOM   1162  N   GLN A 145      -3.140 -14.477 -10.730  1.00  0.00           N  
ATOM   1163  CA  GLN A 145      -4.494 -13.968 -10.751  1.00  0.00           C  
ATOM   1164  C   GLN A 145      -4.747 -13.117  -9.530  1.00  0.00           C  
ATOM   1165  O   GLN A 145      -4.584 -13.589  -8.405  1.00  0.00           O  
ATOM   1166  CB  GLN A 145      -5.516 -15.102 -10.767  1.00  0.00           C  
ATOM   1167  CG  GLN A 145      -6.948 -14.605 -10.773  1.00  0.00           C  
ATOM   1168  CD  GLN A 145      -7.242 -13.923 -12.056  1.00  0.00           C  
ATOM   1169  OE1 GLN A 145      -7.049 -14.546 -13.096  1.00  0.00           O  
ATOM   1170  NE2 GLN A 145      -7.685 -12.655 -12.035  1.00  0.00           N  
ATOM   1171  N   THR A 146      -5.183 -11.868  -9.753  1.00  0.00           N  
ATOM   1172  CA  THR A 146      -5.411 -10.865  -8.709  1.00  0.00           C  
ATOM   1173  C   THR A 146      -6.713 -10.089  -8.951  1.00  0.00           C  
ATOM   1174  O   THR A 146      -7.255 -10.085 -10.058  1.00  0.00           O  
ATOM   1175  CB  THR A 146      -4.208  -9.906  -8.592  1.00  0.00           C  
ATOM   1176  OG1 THR A 146      -3.982  -9.241  -9.813  1.00  0.00           O  
ATOM   1177  CG2 THR A 146      -2.920 -10.622  -8.173  1.00  0.00           C  
ATOM   1178  N   LYS A 147      -7.199  -9.434  -7.886  1.00  0.00           N  
ATOM   1179  CA  LYS A 147      -8.502  -8.775  -7.814  1.00  0.00           C  
ATOM   1180  C   LYS A 147      -8.350  -7.313  -7.365  1.00  0.00           C  
ATOM   1181  O   LYS A 147      -7.256  -6.868  -7.014  1.00  0.00           O  
ATOM   1182  CB  LYS A 147      -9.423  -9.551  -6.853  1.00  0.00           C  
ATOM   1183  CG  LYS A 147      -9.588 -11.035  -7.220  1.00  0.00           C  
ATOM   1184  CD  LYS A 147     -10.572 -11.726  -6.268  1.00  0.00           C  
ATOM   1185  CE  LYS A 147     -10.668 -13.215  -6.607  1.00  0.00           C  
ATOM   1186  NZ  LYS A 147     -11.582 -13.916  -5.692  1.00  0.00           N1+
ATOM   1187  N   ASP A 148      -9.463  -6.565  -7.368  1.00  0.00           N  
ATOM   1188  CA  ASP A 148      -9.521  -5.230  -6.784  1.00  0.00           C  
ATOM   1189  C   ASP A 148      -9.491  -5.323  -5.254  1.00  0.00           C  
ATOM   1190  O   ASP A 148      -9.962  -6.298  -4.664  1.00  0.00           O  
ATOM   1191  CB  ASP A 148     -10.742  -4.459  -7.299  1.00  0.00           C  
ATOM   1192  CG  ASP A 148     -10.563  -4.062  -8.765  1.00  0.00           C  
ATOM   1193  OD1 ASP A 148      -9.838  -3.071  -8.998  1.00  0.00           O  
ATOM   1194  OD2 ASP A 148     -11.146  -4.757  -9.625  1.00  0.00           O1-
ATOM   1195  N   GLY A 149      -8.872  -4.312  -4.632  1.00  0.00           N  
ATOM   1196  CA  GLY A 149      -8.446  -4.324  -3.240  1.00  0.00           C  
ATOM   1197  C   GLY A 149      -7.084  -5.000  -3.037  1.00  0.00           C  
ATOM   1198  O   GLY A 149      -6.378  -4.614  -2.107  1.00  0.00           O  
ATOM   1199  N   GLN A 150      -6.682  -5.935  -3.920  1.00  0.00           N  
ATOM   1200  CA  GLN A 150      -5.436  -6.700  -3.803  1.00  0.00           C  
ATOM   1201  C   GLN A 150      -4.209  -5.964  -4.370  1.00  0.00           C  
ATOM   1202  O   GLN A 150      -3.126  -6.550  -4.393  1.00  0.00           O  
ATOM   1203  CB  GLN A 150      -5.572  -8.115  -4.396  1.00  0.00           C  
ATOM   1204  CG  GLN A 150      -6.735  -8.923  -3.798  1.00  0.00           C  
ATOM   1205  CD  GLN A 150      -6.789 -10.372  -4.297  1.00  0.00           C  
ATOM   1206  OE1 GLN A 150      -6.021 -10.785  -5.165  1.00  0.00           O  
ATOM   1207  NE2 GLN A 150      -7.717 -11.155  -3.743  1.00  0.00           N  
ATOM   1208  N   CYS A 151      -4.339  -4.671  -4.722  1.00  0.00           N  
ATOM   1209  CA  CYS A 151      -3.201  -3.762  -4.835  1.00  0.00           C  
ATOM   1210  C   CYS A 151      -2.459  -3.701  -3.514  1.00  0.00           C  
ATOM   1211  O   CYS A 151      -3.061  -3.881  -2.454  1.00  0.00           O  
ATOM   1212  CB  CYS A 151      -3.646  -2.345  -5.213  1.00  0.00           C  
ATOM   1213  SG  CYS A 151      -3.377  -2.116  -6.978  1.00  0.00           S  
ATOM   1214  N   GLY A 152      -1.158  -3.398  -3.586  1.00  0.00           N  
ATOM   1215  CA  GLY A 152      -0.439  -3.186  -2.355  1.00  0.00           C  
ATOM   1216  C   GLY A 152       0.115  -4.474  -1.754  1.00  0.00           C  
ATOM   1217  O   GLY A 152       1.009  -4.422  -0.913  1.00  0.00           O  
ATOM   1218  N   SER A 153      -0.361  -5.634  -2.201  1.00  0.00           N  
ATOM   1219  CA  SER A 153       0.161  -6.874  -1.656  1.00  0.00           C  
ATOM   1220  C   SER A 153       1.514  -7.228  -2.328  1.00  0.00           C  
ATOM   1221  O   SER A 153       1.653  -7.108  -3.556  1.00  0.00           O  
ATOM   1222  CB  SER A 153      -0.874  -7.966  -1.807  1.00  0.00           C  
ATOM   1223  OG  SER A 153      -1.998  -7.703  -1.010  1.00  0.00           O  
ATOM   1224  N   PRO A 154       2.541  -7.633  -1.545  1.00  0.00           N  
ATOM   1225  CA  PRO A 154       3.883  -7.950  -1.997  1.00  0.00           C  
ATOM   1226  C   PRO A 154       4.013  -9.200  -2.838  1.00  0.00           C  
ATOM   1227  O   PRO A 154       3.392 -10.235  -2.573  1.00  0.00           O  
ATOM   1228  CB  PRO A 154       4.645  -8.153  -0.682  1.00  0.00           C  
ATOM   1229  CG  PRO A 154       3.600  -8.575   0.300  1.00  0.00           C  
ATOM   1230  CD  PRO A 154       2.338  -7.838  -0.113  1.00  0.00           C  
ATOM   1231  N   LEU A 155       4.934  -9.112  -3.765  1.00  0.00           N  
ATOM   1232  CA  LEU A 155       5.347 -10.193  -4.608  1.00  0.00           C  
ATOM   1233  C   LEU A 155       6.631 -10.715  -4.033  1.00  0.00           C  
ATOM   1234  O   LEU A 155       7.558  -9.933  -3.780  1.00  0.00           O  
ATOM   1235  CB  LEU A 155       5.600  -9.681  -6.004  1.00  0.00           C  
ATOM   1236  CG  LEU A 155       5.967 -10.661  -6.994  1.00  0.00           C  
ATOM   1237  CD1 LEU A 155       4.793 -11.549  -7.263  1.00  0.00           C  
ATOM   1238  CD2 LEU A 155       6.346  -9.998  -8.206  1.00  0.00           C  
ATOM   1239  N   VAL A 156       6.709 -12.022  -3.861  1.00  0.00           N  
ATOM   1240  CA  VAL A 156       7.849 -12.639  -3.218  1.00  0.00           C  
ATOM   1241  C   VAL A 156       8.565 -13.681  -4.073  1.00  0.00           C  
ATOM   1242  O   VAL A 156       7.932 -14.517  -4.724  1.00  0.00           O  
ATOM   1243  CB  VAL A 156       7.354 -13.274  -1.903  1.00  0.00           C  
ATOM   1244  CG1 VAL A 156       8.511 -13.938  -1.144  1.00  0.00           C  
ATOM   1245  CG2 VAL A 156       6.664 -12.189  -1.064  1.00  0.00           C  
ATOM   1246  N   SER A 157       9.893 -13.582  -4.119  1.00  0.00           N  
ATOM   1247  CA  SER A 157      10.717 -14.554  -4.837  1.00  0.00           C  
ATOM   1248  C   SER A 157      10.646 -15.909  -4.188  1.00  0.00           C  
ATOM   1249  O   SER A 157      10.937 -16.060  -2.997  1.00  0.00           O  
ATOM   1250  CB  SER A 157      12.146 -14.123  -4.904  1.00  0.00           C  
ATOM   1251  OG  SER A 157      12.946 -15.158  -5.453  1.00  0.00           O  
ATOM   1252  N   THR A 158      10.413 -16.941  -4.982  1.00  0.00           N  
ATOM   1253  CA  THR A 158      10.300 -18.281  -4.427  1.00  0.00           C  
ATOM   1254  C   THR A 158      11.665 -18.924  -4.249  1.00  0.00           C  
ATOM   1255  O   THR A 158      11.783 -20.018  -3.684  1.00  0.00           O  
ATOM   1256  CB  THR A 158       9.441 -19.170  -5.324  1.00  0.00           C  
ATOM   1257  OG1 THR A 158      10.082 -19.339  -6.585  1.00  0.00           O  
ATOM   1258  CG2 THR A 158       8.113 -18.504  -5.551  1.00  0.00           C  
ATOM   1259  N   ARG A 159      12.698 -18.266  -4.767  1.00  0.00           N  
ATOM   1260  CA  ARG A 159      14.052 -18.770  -4.656  1.00  0.00           C  
ATOM   1261  C   ARG A 159      14.691 -18.231  -3.392  1.00  0.00           C  
ATOM   1262  O   ARG A 159      15.317 -18.971  -2.629  1.00  0.00           O  
ATOM   1263  CB  ARG A 159      14.899 -18.358  -5.853  1.00  0.00           C  
ATOM   1264  CG  ARG A 159      16.343 -18.878  -5.829  1.00  0.00           C  
ATOM   1265  CD  ARG A 159      17.124 -18.415  -7.003  1.00  0.00           C  
ATOM   1266  NE  ARG A 159      17.307 -16.964  -6.993  1.00  0.00           N  
ATOM   1267  CZ  ARG A 159      17.678 -16.203  -8.026  1.00  0.00           C  
ATOM   1268  NH1 ARG A 159      17.939 -16.704  -9.224  1.00  0.00           N  
ATOM   1269  NH2 ARG A 159      17.769 -14.925  -7.800  1.00  0.00           N1+
ATOM   1270  N   ASP A 160      14.575 -16.916  -3.214  1.00  0.00           N  
ATOM   1271  CA  ASP A 160      15.238 -16.223  -2.122  1.00  0.00           C  
ATOM   1272  C   ASP A 160      14.360 -15.894  -0.892  1.00  0.00           C  
ATOM   1273  O   ASP A 160      14.887 -15.731   0.208  1.00  0.00           O  
ATOM   1274  CB  ASP A 160      15.892 -14.965  -2.690  1.00  0.00           C  
ATOM   1275  CG  ASP A 160      16.912 -15.297  -3.784  1.00  0.00           C  
ATOM   1276  OD1 ASP A 160      17.835 -16.026  -3.539  1.00  0.00           O  
ATOM   1277  OD2 ASP A 160      16.755 -14.799  -4.875  1.00  0.00           O1-
ATOM   1278  N   GLY A 161      13.036 -15.716  -1.065  1.00  0.00           N  
ATOM   1279  CA  GLY A 161      12.147 -15.304   0.030  1.00  0.00           C  
ATOM   1280  C   GLY A 161      12.046 -13.783   0.210  1.00  0.00           C  
ATOM   1281  O   GLY A 161      11.489 -13.302   1.198  1.00  0.00           O  
ATOM   1282  N   PHE A 162      12.630 -13.048  -0.719  1.00  0.00           N  
ATOM   1283  CA  PHE A 162      12.666 -11.588  -0.721  1.00  0.00           C  
ATOM   1284  C   PHE A 162      11.461 -10.987  -1.404  1.00  0.00           C  
ATOM   1285  O   PHE A 162      10.907 -11.564  -2.346  1.00  0.00           O  
ATOM   1286  CB  PHE A 162      13.917 -11.084  -1.437  1.00  0.00           C  
ATOM   1287  CG  PHE A 162      15.207 -11.216  -0.675  1.00  0.00           C  
ATOM   1288  CD1 PHE A 162      15.709 -12.425  -0.275  1.00  0.00           C  
ATOM   1289  CD2 PHE A 162      15.943 -10.108  -0.411  1.00  0.00           C  
ATOM   1290  CE1 PHE A 162      16.906 -12.525   0.376  1.00  0.00           C  
ATOM   1291  CE2 PHE A 162      17.158 -10.190   0.229  1.00  0.00           C  
ATOM   1292  CZ  PHE A 162      17.637 -11.402   0.629  1.00  0.00           C  
ATOM   1293  N   ILE A 163      11.071  -9.807  -0.960  1.00  0.00           N  
ATOM   1294  CA  ILE A 163      10.003  -9.095  -1.628  1.00  0.00           C  
ATOM   1295  C   ILE A 163      10.624  -8.434  -2.848  1.00  0.00           C  
ATOM   1296  O   ILE A 163      11.680  -7.807  -2.753  1.00  0.00           O  
ATOM   1297  CB  ILE A 163       9.309  -8.095  -0.691  1.00  0.00           C  
ATOM   1298  CG1 ILE A 163       8.644  -8.872   0.484  1.00  0.00           C  
ATOM   1299  CG2 ILE A 163       8.245  -7.258  -1.500  1.00  0.00           C  
ATOM   1300  CD1 ILE A 163       8.185  -8.009   1.637  1.00  0.00           C  
ATOM   1301  N   VAL A 164      10.013  -8.637  -3.996  1.00  0.00           N  
ATOM   1302  CA  VAL A 164      10.550  -8.090  -5.227  1.00  0.00           C  
ATOM   1303  C   VAL A 164       9.654  -7.031  -5.873  1.00  0.00           C  
ATOM   1304  O   VAL A 164      10.112  -6.264  -6.730  1.00  0.00           O  
ATOM   1305  CB  VAL A 164      10.905  -9.236  -6.200  1.00  0.00           C  
ATOM   1306  CG1 VAL A 164      11.987 -10.127  -5.603  1.00  0.00           C  
ATOM   1307  CG2 VAL A 164       9.695 -10.058  -6.483  1.00  0.00           C  
ATOM   1308  N   GLY A 165       8.413  -6.908  -5.400  1.00  0.00           N  
ATOM   1309  CA  GLY A 165       7.527  -5.875  -5.946  1.00  0.00           C  
ATOM   1310  C   GLY A 165       6.170  -5.821  -5.264  1.00  0.00           C  
ATOM   1311  O   GLY A 165       5.878  -6.634  -4.392  1.00  0.00           O  
ATOM   1312  N   ILE A 166       5.348  -4.847  -5.656  1.00  0.00           N  
ATOM   1313  CA  ILE A 166       4.003  -4.647  -5.089  1.00  0.00           C  
ATOM   1314  C   ILE A 166       2.887  -4.579  -6.150  1.00  0.00           C  
ATOM   1315  O   ILE A 166       2.964  -3.788  -7.090  1.00  0.00           O  
ATOM   1316  CB  ILE A 166       3.995  -3.376  -4.201  1.00  0.00           C  
ATOM   1317  CG1 ILE A 166       5.003  -3.554  -3.029  1.00  0.00           C  
ATOM   1318  CG2 ILE A 166       2.655  -3.110  -3.697  1.00  0.00           C  
ATOM   1319  CD1 ILE A 166       5.181  -2.341  -2.129  1.00  0.00           C  
ATOM   1320  N   HIS A 167       1.779  -5.309  -5.953  1.00  0.00           N  
ATOM   1321  CA  HIS A 167       0.685  -5.324  -6.921  1.00  0.00           C  
ATOM   1322  C   HIS A 167       0.168  -3.902  -7.196  1.00  0.00           C  
ATOM   1323  O   HIS A 167       0.023  -3.101  -6.274  1.00  0.00           O  
ATOM   1324  CB  HIS A 167      -0.446  -6.257  -6.473  1.00  0.00           C  
ATOM   1325  CG  HIS A 167      -1.497  -6.336  -7.549  1.00  0.00           C  
ATOM   1326  ND1 HIS A 167      -2.530  -5.414  -7.719  1.00  0.00           N  
ATOM   1327  CD2 HIS A 167      -1.393  -7.097  -8.677  1.00  0.00           C  
ATOM   1328  CE1 HIS A 167      -2.992  -5.623  -8.954  1.00  0.00           C  
ATOM   1329  NE2 HIS A 167      -2.347  -6.639  -9.546  1.00  0.00           N  
ATOM   1330  N   SER A 168      -0.048  -3.592  -8.483  1.00  0.00           N  
ATOM   1331  CA  SER A 168      -0.288  -2.239  -8.966  1.00  0.00           C  
ATOM   1332  C   SER A 168      -1.509  -2.162  -9.886  1.00  0.00           C  
ATOM   1333  O   SER A 168      -2.252  -1.188  -9.796  1.00  0.00           O  
ATOM   1334  CB  SER A 168       0.976  -1.768  -9.692  1.00  0.00           C  
ATOM   1335  OG  SER A 168       0.820  -0.444 -10.153  1.00  0.00           O  
ATOM   1336  N   ALA A 169      -1.716  -3.149 -10.771  1.00  0.00           N  
ATOM   1337  CA  ALA A 169      -2.767  -3.082 -11.779  1.00  0.00           C  
ATOM   1338  C   ALA A 169      -3.157  -4.461 -12.312  1.00  0.00           C  
ATOM   1339  O   ALA A 169      -2.361  -5.396 -12.299  1.00  0.00           O  
ATOM   1340  CB  ALA A 169      -2.280  -2.204 -12.945  1.00  0.00           C  
ATOM   1341  N   SER A 170      -4.344  -4.510 -12.927  1.00  0.00           N  
ATOM   1342  CA  SER A 170      -4.655  -5.412 -14.030  1.00  0.00           C  
ATOM   1343  C   SER A 170      -5.193  -4.591 -15.204  1.00  0.00           C  
ATOM   1344  O   SER A 170      -5.323  -3.368 -15.121  1.00  0.00           O  
ATOM   1345  CB  SER A 170      -5.638  -6.510 -13.605  1.00  0.00           C  
ATOM   1346  OG  SER A 170      -6.913  -5.985 -13.313  1.00  0.00           O  
ATOM   1347  N   ASN A 171      -5.512  -5.285 -16.300  1.00  0.00           N  
ATOM   1348  CA  ASN A 171      -6.069  -4.674 -17.491  1.00  0.00           C  
ATOM   1349  C   ASN A 171      -7.599  -4.645 -17.447  1.00  0.00           C  
ATOM   1350  O   ASN A 171      -8.226  -5.349 -16.655  1.00  0.00           O  
ATOM   1351  CB  ASN A 171      -5.533  -5.405 -18.728  1.00  0.00           C  
ATOM   1352  CG  ASN A 171      -5.374  -4.415 -19.872  1.00  0.00           C  
ATOM   1353  OD1 ASN A 171      -4.438  -3.628 -19.841  1.00  0.00           O  
ATOM   1354  ND2 ASN A 171      -6.281  -4.405 -20.850  1.00  0.00           N  
ATOM   1355  N   PHE A 172      -8.189  -3.881 -18.374  1.00  0.00           N  
ATOM   1356  CA  PHE A 172      -9.602  -3.966 -18.726  1.00  0.00           C  
ATOM   1357  C   PHE A 172      -9.918  -5.248 -19.527  1.00  0.00           C  
ATOM   1358  O   PHE A 172     -11.086  -5.622 -19.616  1.00  0.00           O  
ATOM   1359  CB  PHE A 172     -10.002  -2.686 -19.476  1.00  0.00           C  
ATOM   1360  CG  PHE A 172      -9.244  -2.422 -20.767  1.00  0.00           C  
ATOM   1361  CD1 PHE A 172      -9.671  -3.011 -21.974  1.00  0.00           C  
ATOM   1362  CD2 PHE A 172      -8.110  -1.585 -20.765  1.00  0.00           C  
ATOM   1363  CE1 PHE A 172      -8.965  -2.771 -23.166  1.00  0.00           C  
ATOM   1364  CE2 PHE A 172      -7.404  -1.347 -21.957  1.00  0.00           C  
ATOM   1365  CZ  PHE A 172      -7.830  -1.942 -23.157  1.00  0.00           C  
ATOM   1366  N   THR A 173      -8.890  -5.954 -20.033  1.00  0.00           N  
ATOM   1367  CA  THR A 173      -8.982  -7.315 -20.569  1.00  0.00           C  
ATOM   1368  C   THR A 173      -8.689  -8.376 -19.489  1.00  0.00           C  
ATOM   1369  O   THR A 173      -8.914  -9.560 -19.736  1.00  0.00           O  
ATOM   1370  CB  THR A 173      -8.067  -7.507 -21.794  1.00  0.00           C  
ATOM   1371  OG1 THR A 173      -6.702  -7.398 -21.443  1.00  0.00           O  
ATOM   1372  CG2 THR A 173      -8.392  -6.535 -22.936  1.00  0.00           C  
ATOM   1373  N   ASN A 174      -8.218  -7.953 -18.301  1.00  0.00           N  
ATOM   1374  CA  ASN A 174      -7.947  -8.777 -17.122  1.00  0.00           C  
ATOM   1375  C   ASN A 174      -7.032  -9.986 -17.406  1.00  0.00           C  
ATOM   1376  O   ASN A 174      -7.166 -11.026 -16.759  1.00  0.00           O  
ATOM   1377  CB  ASN A 174      -9.265  -9.142 -16.407  1.00  0.00           C  
ATOM   1378  CG  ASN A 174     -10.071  -7.910 -15.982  1.00  0.00           C  
ATOM   1379  OD1 ASN A 174      -9.824  -7.343 -14.920  1.00  0.00           O  
ATOM   1380  ND2 ASN A 174     -11.027  -7.484 -16.814  1.00  0.00           N  
ATOM   1381  N   THR A 175      -6.134  -9.877 -18.399  1.00  0.00           N  
ATOM   1382  CA  THR A 175      -5.319 -11.011 -18.864  1.00  0.00           C  
ATOM   1383  C   THR A 175      -3.873 -10.955 -18.422  1.00  0.00           C  
ATOM   1384  O   THR A 175      -3.159 -11.954 -18.495  1.00  0.00           O  
ATOM   1385  CB  THR A 175      -5.279 -11.081 -20.408  1.00  0.00           C  
ATOM   1386  OG1 THR A 175      -4.701  -9.851 -20.941  1.00  0.00           O  
ATOM   1387  CG2 THR A 175      -6.642 -11.273 -20.948  1.00  0.00           C  
ATOM   1388  N   ASN A 176      -3.401  -9.773 -17.988  1.00  0.00           N  
ATOM   1389  CA  ASN A 176      -2.040  -9.526 -17.514  1.00  0.00           C  
ATOM   1390  C   ASN A 176      -2.102  -8.558 -16.336  1.00  0.00           C  
ATOM   1391  O   ASN A 176      -2.746  -7.509 -16.419  1.00  0.00           O  
ATOM   1392  CB  ASN A 176      -1.155  -8.953 -18.633  1.00  0.00           C  
ATOM   1393  CG  ASN A 176      -0.854  -9.982 -19.723  1.00  0.00           C  
ATOM   1394  OD1 ASN A 176      -1.456  -9.948 -20.795  1.00  0.00           O  
ATOM   1395  ND2 ASN A 176       0.067 -10.909 -19.445  1.00  0.00           N  
ATOM   1396  N   ASN A 177      -1.437  -8.943 -15.238  1.00  0.00           N  
ATOM   1397  CA  ASN A 177      -1.551  -8.298 -13.936  1.00  0.00           C  
ATOM   1398  C   ASN A 177      -0.148  -7.891 -13.476  1.00  0.00           C  
ATOM   1399  O   ASN A 177       0.718  -8.743 -13.277  1.00  0.00           O  
ATOM   1400  CB  ASN A 177      -2.252  -9.246 -12.943  1.00  0.00           C  
ATOM   1401  CG  ASN A 177      -3.675  -9.680 -13.346  1.00  0.00           C  
ATOM   1402  OD1 ASN A 177      -4.243  -9.224 -14.335  1.00  0.00           O  
ATOM   1403  ND2 ASN A 177      -4.271 -10.586 -12.570  1.00  0.00           N  
ATOM   1404  N   TYR A 178       0.068  -6.575 -13.356  1.00  0.00           N  
ATOM   1405  CA  TYR A 178       1.376  -5.951 -13.205  1.00  0.00           C  
ATOM   1406  C   TYR A 178       1.703  -5.621 -11.745  1.00  0.00           C  
ATOM   1407  O   TYR A 178       0.808  -5.435 -10.919  1.00  0.00           O  
ATOM   1408  CB  TYR A 178       1.453  -4.702 -14.099  1.00  0.00           C  
ATOM   1409  CG  TYR A 178       1.325  -4.999 -15.584  1.00  0.00           C  
ATOM   1410  CD1 TYR A 178       0.053  -5.095 -16.184  1.00  0.00           C  
ATOM   1411  CD2 TYR A 178       2.482  -5.206 -16.362  1.00  0.00           C  
ATOM   1412  CE1 TYR A 178      -0.066  -5.413 -17.548  1.00  0.00           C  
ATOM   1413  CE2 TYR A 178       2.373  -5.525 -17.726  1.00  0.00           C  
ATOM   1414  CZ  TYR A 178       1.096  -5.634 -18.325  1.00  0.00           C  
ATOM   1415  OH  TYR A 178       0.987  -5.952 -19.647  1.00  0.00           O  
ATOM   1416  N   PHE A 179       3.008  -5.512 -11.455  1.00  0.00           N  
ATOM   1417  CA  PHE A 179       3.551  -5.174 -10.144  1.00  0.00           C  
ATOM   1418  C   PHE A 179       4.626  -4.114 -10.258  1.00  0.00           C  
ATOM   1419  O   PHE A 179       5.385  -4.087 -11.235  1.00  0.00           O  
ATOM   1420  CB  PHE A 179       4.116  -6.426  -9.471  1.00  0.00           C  
ATOM   1421  CG  PHE A 179       3.100  -7.487  -8.988  1.00  0.00           C  
ATOM   1422  CD1 PHE A 179       2.259  -8.223  -9.827  1.00  0.00           C  
ATOM   1423  CD2 PHE A 179       3.069  -7.789  -7.678  1.00  0.00           C  
ATOM   1424  CE1 PHE A 179       1.436  -9.208  -9.338  1.00  0.00           C  
ATOM   1425  CE2 PHE A 179       2.249  -8.760  -7.178  1.00  0.00           C  
ATOM   1426  CZ  PHE A 179       1.427  -9.480  -8.012  1.00  0.00           C  
ATOM   1427  N   THR A 180       4.707  -3.251  -9.248  1.00  0.00           N  
ATOM   1428  CA  THR A 180       5.724  -2.211  -9.188  1.00  0.00           C  
ATOM   1429  C   THR A 180       6.971  -2.823  -8.607  1.00  0.00           C  
ATOM   1430  O   THR A 180       6.919  -3.448  -7.543  1.00  0.00           O  
ATOM   1431  CB  THR A 180       5.288  -1.044  -8.285  1.00  0.00           C  
ATOM   1432  OG1 THR A 180       4.091  -0.482  -8.765  1.00  0.00           O  
ATOM   1433  CG2 THR A 180       6.333   0.033  -8.309  1.00  0.00           C  
ATOM   1434  N   SER A 181       8.091  -2.680  -9.288  1.00  0.00           N  
ATOM   1435  CA  SER A 181       9.308  -3.292  -8.782  1.00  0.00           C  
ATOM   1436  C   SER A 181       9.923  -2.565  -7.604  1.00  0.00           C  
ATOM   1437  O   SER A 181       9.767  -1.352  -7.451  1.00  0.00           O  
ATOM   1438  CB  SER A 181      10.335  -3.323  -9.893  1.00  0.00           C  
ATOM   1439  OG  SER A 181      10.762  -2.022 -10.245  1.00  0.00           O  
ATOM   1440  N   VAL A 182      10.714  -3.304  -6.838  1.00  0.00           N  
ATOM   1441  CA  VAL A 182      11.555  -2.740  -5.803  1.00  0.00           C  
ATOM   1442  C   VAL A 182      12.789  -2.140  -6.467  1.00  0.00           C  
ATOM   1443  O   VAL A 182      13.393  -2.817  -7.286  1.00  0.00           O  
ATOM   1444  CB  VAL A 182      11.983  -3.843  -4.820  1.00  0.00           C  
ATOM   1445  CG1 VAL A 182      12.996  -3.342  -3.866  1.00  0.00           C  
ATOM   1446  CG2 VAL A 182      10.780  -4.287  -3.996  1.00  0.00           C  
ATOM   1447  N   PRO A 183      13.166  -0.883  -6.187  1.00  0.00           N  
ATOM   1448  CA  PRO A 183      14.330  -0.214  -6.738  1.00  0.00           C  
ATOM   1449  C   PRO A 183      15.646  -0.718  -6.155  1.00  0.00           C  
ATOM   1450  O   PRO A 183      15.692  -1.231  -5.029  1.00  0.00           O  
ATOM   1451  CB  PRO A 183      14.092   1.249  -6.352  1.00  0.00           C  
ATOM   1452  CG  PRO A 183      13.279   1.187  -5.110  1.00  0.00           C  
ATOM   1453  CD  PRO A 183      12.367  -0.031  -5.290  1.00  0.00           C  
ATOM   1454  N   LYS A 184      16.722  -0.506  -6.897  1.00  0.00           N  
ATOM   1455  CA  LYS A 184      18.048  -0.811  -6.404  1.00  0.00           C  
ATOM   1456  C   LYS A 184      18.310   0.000  -5.139  1.00  0.00           C  
ATOM   1457  O   LYS A 184      18.009   1.192  -5.080  1.00  0.00           O  
ATOM   1458  CB  LYS A 184      19.101  -0.521  -7.477  1.00  0.00           C  
ATOM   1459  CG  LYS A 184      20.535  -0.908  -7.097  1.00  0.00           C  
ATOM   1460  CD  LYS A 184      21.506  -0.671  -8.251  1.00  0.00           C  
ATOM   1461  CE  LYS A 184      22.934  -1.050  -7.865  1.00  0.00           C  
ATOM   1462  NZ  LYS A 184      23.893  -0.836  -8.994  1.00  0.00           N1+
ATOM   1463  N   ASN A 185      18.886  -0.666  -4.140  1.00  0.00           N  
ATOM   1464  CA  ASN A 185      19.233  -0.116  -2.830  1.00  0.00           C  
ATOM   1465  C   ASN A 185      18.030   0.341  -1.999  1.00  0.00           C  
ATOM   1466  O   ASN A 185      18.189   1.105  -1.041  1.00  0.00           O  
ATOM   1467  CB  ASN A 185      20.223   1.031  -2.967  1.00  0.00           C  
ATOM   1468  CG  ASN A 185      21.512   0.615  -3.600  1.00  0.00           C  
ATOM   1469  OD1 ASN A 185      21.999  -0.507  -3.400  1.00  0.00           O  
ATOM   1470  ND2 ASN A 185      22.090   1.509  -4.361  1.00  0.00           N  
ATOM   1471  N   PHE A 186      16.857  -0.240  -2.258  1.00  0.00           N  
ATOM   1472  CA  PHE A 186      15.650   0.008  -1.472  1.00  0.00           C  
ATOM   1473  C   PHE A 186      15.935  -0.210   0.012  1.00  0.00           C  
ATOM   1474  O   PHE A 186      15.512   0.575   0.853  1.00  0.00           O  
ATOM   1475  CB  PHE A 186      14.532  -0.891  -1.958  1.00  0.00           C  
ATOM   1476  CG  PHE A 186      13.178  -0.713  -1.351  1.00  0.00           C  
ATOM   1477  CD1 PHE A 186      12.373   0.359  -1.695  1.00  0.00           C  
ATOM   1478  CD2 PHE A 186      12.672  -1.648  -0.513  1.00  0.00           C  
ATOM   1479  CE1 PHE A 186      11.114   0.461  -1.206  1.00  0.00           C  
ATOM   1480  CE2 PHE A 186      11.409  -1.534  -0.036  1.00  0.00           C  
ATOM   1481  CZ  PHE A 186      10.638  -0.478  -0.393  1.00  0.00           C  
ATOM   1482  N   MET A 187      16.690  -1.254   0.346  1.00  0.00           N  
ATOM   1483  CA  MET A 187      16.977  -1.509   1.750  1.00  0.00           C  
ATOM   1484  C   MET A 187      17.755  -0.369   2.419  1.00  0.00           C  
ATOM   1485  O   MET A 187      17.630  -0.185   3.635  1.00  0.00           O  
ATOM   1486  CB  MET A 187      17.756  -2.804   1.927  1.00  0.00           C  
ATOM   1487  CG  MET A 187      16.966  -4.060   1.616  1.00  0.00           C  
ATOM   1488  SD  MET A 187      15.438  -4.189   2.554  1.00  0.00           S  
ATOM   1489  CE  MET A 187      15.915  -4.361   4.260  1.00  0.00           C  
ATOM   1490  N   GLU A 188      18.569   0.389   1.656  1.00  0.00           N  
ATOM   1491  CA  GLU A 188      19.320   1.481   2.253  1.00  0.00           C  
ATOM   1492  C   GLU A 188      18.296   2.552   2.570  1.00  0.00           C  
ATOM   1493  O   GLU A 188      18.289   3.135   3.649  1.00  0.00           O  
ATOM   1494  CB  GLU A 188      20.380   2.030   1.288  1.00  0.00           C  
ATOM   1495  CG  GLU A 188      21.356   3.056   1.893  1.00  0.00           C  
ATOM   1496  CD  GLU A 188      22.266   2.436   2.934  1.00  0.00           C  
ATOM   1497  OE1 GLU A 188      22.377   1.232   2.939  1.00  0.00           O  
ATOM   1498  OE2 GLU A 188      22.866   3.154   3.705  1.00  0.00           O1-
ATOM   1499  N   LEU A 189      17.357   2.754   1.652  1.00  0.00           N  
ATOM   1500  CA  LEU A 189      16.295   3.725   1.881  1.00  0.00           C  
ATOM   1501  C   LEU A 189      15.497   3.380   3.138  1.00  0.00           C  
ATOM   1502  O   LEU A 189      15.201   4.254   3.958  1.00  0.00           O  
ATOM   1503  CB  LEU A 189      15.351   3.769   0.677  1.00  0.00           C  
ATOM   1504  CG  LEU A 189      14.120   4.632   0.794  1.00  0.00           C  
ATOM   1505  CD1 LEU A 189      14.514   6.104   0.994  1.00  0.00           C  
ATOM   1506  CD2 LEU A 189      13.266   4.380  -0.467  1.00  0.00           C  
ATOM   1507  N   LEU A 190      15.126   2.111   3.269  1.00  0.00           N  
ATOM   1508  CA  LEU A 190      14.369   1.633   4.418  1.00  0.00           C  
ATOM   1509  C   LEU A 190      15.042   1.814   5.768  1.00  0.00           C  
ATOM   1510  O   LEU A 190      14.378   2.209   6.730  1.00  0.00           O  
ATOM   1511  CB  LEU A 190      14.053   0.142   4.231  1.00  0.00           C  
ATOM   1512  CG  LEU A 190      12.696  -0.244   3.649  1.00  0.00           C  
ATOM   1513  CD1 LEU A 190      12.373   0.580   2.435  1.00  0.00           C  
ATOM   1514  CD2 LEU A 190      12.727  -1.708   3.285  1.00  0.00           C  
ATOM   1515  N   THR A 191      16.352   1.577   5.863  1.00  0.00           N  
ATOM   1516  CA  THR A 191      16.991   1.711   7.169  1.00  0.00           C  
ATOM   1517  C   THR A 191      17.875   2.958   7.382  1.00  0.00           C  
ATOM   1518  O   THR A 191      18.245   3.238   8.523  1.00  0.00           O  
ATOM   1519  CB  THR A 191      17.820   0.448   7.497  1.00  0.00           C  
ATOM   1520  OG1 THR A 191      18.868   0.280   6.536  1.00  0.00           O  
ATOM   1521  CG2 THR A 191      16.903  -0.784   7.448  1.00  0.00           C  
ATOM   1522  N   ASN A 192      18.237   3.692   6.326  1.00  0.00           N  
ATOM   1523  CA  ASN A 192      19.097   4.876   6.448  1.00  0.00           C  
ATOM   1524  C   ASN A 192      18.292   6.184   6.404  1.00  0.00           C  
ATOM   1525  O   ASN A 192      17.847   6.637   5.339  1.00  0.00           O  
ATOM   1526  CB  ASN A 192      20.179   4.873   5.378  1.00  0.00           C  
ATOM   1527  CG  ASN A 192      21.218   5.976   5.543  1.00  0.00           C  
ATOM   1528  OD1 ASN A 192      21.002   7.003   6.211  1.00  0.00           O  
ATOM   1529  ND2 ASN A 192      22.365   5.775   4.927  1.00  0.00           N  
ATOM   1530  N   GLN A 193      18.152   6.830   7.550  1.00  0.00           N  
ATOM   1531  CA  GLN A 193      17.343   8.038   7.650  1.00  0.00           C  
ATOM   1532  C   GLN A 193      17.886   9.199   6.815  1.00  0.00           C  
ATOM   1533  O   GLN A 193      17.159  10.148   6.539  1.00  0.00           O  
ATOM   1534  CB  GLN A 193      17.205   8.473   9.119  1.00  0.00           C  
ATOM   1535  CG  GLN A 193      18.492   9.010   9.790  1.00  0.00           C  
ATOM   1536  CD  GLN A 193      19.363   7.915  10.367  1.00  0.00           C  
ATOM   1537  OE1 GLN A 193      19.398   6.798   9.839  1.00  0.00           O  
ATOM   1538  NE2 GLN A 193      20.066   8.220  11.448  1.00  0.00           N  
ATOM   1539  N   GLU A 194      19.158   9.138   6.403  1.00  0.00           N  
ATOM   1540  CA  GLU A 194      19.732  10.213   5.600  1.00  0.00           C  
ATOM   1541  C   GLU A 194      19.435   9.996   4.118  1.00  0.00           C  
ATOM   1542  O   GLU A 194      19.691  10.870   3.288  1.00  0.00           O  
ATOM   1543  CB  GLU A 194      21.243  10.333   5.828  1.00  0.00           C  
ATOM   1544  CG  GLU A 194      21.631  10.744   7.249  1.00  0.00           C  
ATOM   1545  CD  GLU A 194      23.124  10.878   7.456  1.00  0.00           C  
ATOM   1546  OE1 GLU A 194      23.863  10.633   6.532  1.00  0.00           O  
ATOM   1547  OE2 GLU A 194      23.520  11.230   8.543  1.00  0.00           O1-
ATOM   1548  N   ALA A 195      18.922   8.807   3.780  1.00  0.00           N  
ATOM   1549  CA  ALA A 195      18.582   8.454   2.414  1.00  0.00           C  
ATOM   1550  C   ALA A 195      17.160   8.914   2.131  1.00  0.00           C  
ATOM   1551  O   ALA A 195      16.803   9.258   1.004  1.00  0.00           O  
ATOM   1552  CB  ALA A 195      18.712   6.948   2.202  1.00  0.00           C  
ATOM   1553  N   GLN A 196      16.356   8.910   3.182  1.00  0.00           N  
ATOM   1554  CA  GLN A 196      14.943   9.244   3.107  1.00  0.00           C  
ATOM   1555  C   GLN A 196      14.676  10.754   2.977  1.00  0.00           C  
ATOM   1556  O   GLN A 196      15.277  11.564   3.684  1.00  0.00           O  
ATOM   1557  CB  GLN A 196      14.294   8.749   4.393  1.00  0.00           C  
ATOM   1558  CG  GLN A 196      14.367   7.243   4.617  1.00  0.00           C  
ATOM   1559  CD  GLN A 196      13.952   6.803   6.038  1.00  0.00           C  
ATOM   1560  OE1 GLN A 196      13.572   7.631   6.914  1.00  0.00           O  
ATOM   1561  NE2 GLN A 196      14.069   5.498   6.265  1.00  0.00           N  
ATOM   1562  N   GLN A 197      13.715  11.129   2.125  1.00  0.00           N  
ATOM   1563  CA  GLN A 197      13.279  12.523   2.018  1.00  0.00           C  
ATOM   1564  C   GLN A 197      11.798  12.577   2.251  1.00  0.00           C  
ATOM   1565  O   GLN A 197      11.011  12.132   1.422  1.00  0.00           O  
ATOM   1566  CB  GLN A 197      13.579  13.158   0.660  1.00  0.00           C  
ATOM   1567  CG  GLN A 197      12.977  14.604   0.502  1.00  0.00           C  
ATOM   1568  CD  GLN A 197      13.609  15.657   1.433  1.00  0.00           C  
ATOM   1569  OE1 GLN A 197      14.795  15.966   1.280  1.00  0.00           O  
ATOM   1570  NE2 GLN A 197      12.838  16.209   2.396  1.00  0.00           N  
ATOM   1571  N   TRP A 198      11.405  13.162   3.349  1.00  0.00           N  
ATOM   1572  CA  TRP A 198      10.004  13.168   3.670  1.00  0.00           C  
ATOM   1573  C   TRP A 198       9.294  14.430   3.166  1.00  0.00           C  
ATOM   1574  O   TRP A 198       9.871  15.528   3.182  1.00  0.00           O  
ATOM   1575  CB  TRP A 198       9.905  12.990   5.176  1.00  0.00           C  
ATOM   1576  CG  TRP A 198      10.488  11.623   5.580  1.00  0.00           C  
ATOM   1577  CD1 TRP A 198      11.747  11.387   6.045  1.00  0.00           C  
ATOM   1578  CD2 TRP A 198       9.865  10.325   5.501  1.00  0.00           C  
ATOM   1579  NE1 TRP A 198      11.920  10.052   6.249  1.00  0.00           N  
ATOM   1580  CE2 TRP A 198      10.786   9.398   5.919  1.00  0.00           C  
ATOM   1581  CE3 TRP A 198       8.659   9.901   5.113  1.00  0.00           C  
ATOM   1582  CZ2 TRP A 198      10.499   8.043   5.946  1.00  0.00           C  
ATOM   1583  CZ3 TRP A 198       8.364   8.552   5.137  1.00  0.00           C  
ATOM   1584  CH2 TRP A 198       9.262   7.652   5.542  1.00  0.00           C  
ATOM   1585  N   VAL A 199       8.046  14.265   2.718  1.00  0.00           N  
ATOM   1586  CA  VAL A 199       7.186  15.374   2.316  1.00  0.00           C  
ATOM   1587  C   VAL A 199       5.844  15.226   3.018  1.00  0.00           C  
ATOM   1588  O   VAL A 199       5.492  14.139   3.473  1.00  0.00           O  
ATOM   1589  CB  VAL A 199       6.962  15.419   0.771  1.00  0.00           C  
ATOM   1590  CG1 VAL A 199       8.315  15.558   0.060  1.00  0.00           C  
ATOM   1591  CG2 VAL A 199       6.188  14.164   0.260  1.00  0.00           C  
ATOM   1592  N   SER A 200       5.043  16.279   3.038  1.00  0.00           N  
ATOM   1593  CA  SER A 200       3.715  16.180   3.634  1.00  0.00           C  
ATOM   1594  C   SER A 200       2.745  16.965   2.775  1.00  0.00           C  
ATOM   1595  O   SER A 200       3.165  17.779   1.949  1.00  0.00           O  
ATOM   1596  CB  SER A 200       3.732  16.724   5.045  1.00  0.00           C  
ATOM   1597  OG  SER A 200       4.028  18.098   5.049  1.00  0.00           O  
ATOM   1598  N   GLY A 201       1.450  16.643   2.867  1.00  0.00           N  
ATOM   1599  CA  GLY A 201       0.421  17.335   2.092  1.00  0.00           C  
ATOM   1600  C   GLY A 201       0.340  16.843   0.639  1.00  0.00           C  
ATOM   1601  O   GLY A 201      -0.494  17.313  -0.138  1.00  0.00           O  
ATOM   1602  N   TRP A 202       1.184  15.877   0.292  1.00  0.00           N  
ATOM   1603  CA  TRP A 202       1.295  15.314  -1.051  1.00  0.00           C  
ATOM   1604  C   TRP A 202       0.131  14.429  -1.501  1.00  0.00           C  
ATOM   1605  O   TRP A 202      -0.417  13.657  -0.710  1.00  0.00           O  
ATOM   1606  CB  TRP A 202       2.617  14.539  -1.180  1.00  0.00           C  
ATOM   1607  CG  TRP A 202       2.662  13.787  -2.433  1.00  0.00           C  
ATOM   1608  CD1 TRP A 202       3.061  14.196  -3.664  1.00  0.00           C  
ATOM   1609  CD2 TRP A 202       2.242  12.432  -2.574  1.00  0.00           C  
ATOM   1610  NE1 TRP A 202       2.878  13.189  -4.567  1.00  0.00           N  
ATOM   1611  CE2 TRP A 202       2.367  12.104  -3.908  1.00  0.00           C  
ATOM   1612  CE3 TRP A 202       1.755  11.491  -1.680  1.00  0.00           C  
ATOM   1613  CZ2 TRP A 202       2.003  10.883  -4.373  1.00  0.00           C  
ATOM   1614  CZ3 TRP A 202       1.409  10.276  -2.137  1.00  0.00           C  
ATOM   1615  CH2 TRP A 202       1.511   9.970  -3.435  1.00  0.00           C  
ATOM   1616  N   ARG A 203      -0.236  14.566  -2.788  1.00  0.00           N  
ATOM   1617  CA  ARG A 203      -1.250  13.755  -3.473  1.00  0.00           C  
ATOM   1618  C   ARG A 203      -1.056  13.787  -4.980  1.00  0.00           C  
ATOM   1619  O   ARG A 203      -0.326  14.632  -5.506  1.00  0.00           O  
ATOM   1620  CB  ARG A 203      -2.661  14.239  -3.213  1.00  0.00           C  
ATOM   1621  CG  ARG A 203      -2.937  15.669  -3.676  1.00  0.00           C  
ATOM   1622  CD  ARG A 203      -4.368  15.983  -3.639  1.00  0.00           C  
ATOM   1623  NE  ARG A 203      -4.630  17.397  -3.909  1.00  0.00           N  
ATOM   1624  CZ  ARG A 203      -4.744  17.991  -5.130  1.00  0.00           C  
ATOM   1625  NH1 ARG A 203      -4.597  17.318  -6.266  1.00  0.00           N  
ATOM   1626  NH2 ARG A 203      -5.007  19.290  -5.180  1.00  0.00           N1+
ATOM   1627  N   LEU A 204      -1.785  12.921  -5.674  1.00  0.00           N  
ATOM   1628  CA  LEU A 204      -1.785  12.945  -7.139  1.00  0.00           C  
ATOM   1629  C   LEU A 204      -2.710  14.060  -7.635  1.00  0.00           C  
ATOM   1630  O   LEU A 204      -3.644  14.469  -6.937  1.00  0.00           O  
ATOM   1631  CB  LEU A 204      -2.223  11.600  -7.737  1.00  0.00           C  
ATOM   1632  CG  LEU A 204      -1.350  10.352  -7.411  1.00  0.00           C  
ATOM   1633  CD1 LEU A 204      -2.005   9.104  -8.012  1.00  0.00           C  
ATOM   1634  CD2 LEU A 204       0.042  10.526  -7.984  1.00  0.00           C  
ATOM   1635  N   ASN A 205      -2.445  14.555  -8.842  1.00  0.00           N  
ATOM   1636  CA  ASN A 205      -3.249  15.593  -9.463  1.00  0.00           C  
ATOM   1637  C   ASN A 205      -3.967  15.140 -10.728  1.00  0.00           C  
ATOM   1638  O   ASN A 205      -4.299  15.965 -11.582  1.00  0.00           O  
ATOM   1639  CB  ASN A 205      -2.349  16.759  -9.777  1.00  0.00           C  
ATOM   1640  CG  ASN A 205      -1.275  16.333 -10.730  1.00  0.00           C  
ATOM   1641  OD1 ASN A 205      -0.942  15.127 -10.780  1.00  0.00           O  
ATOM   1642  ND2 ASN A 205      -0.723  17.261 -11.469  1.00  0.00           N  
ATOM   1643  N   ALA A 206      -4.200  13.841 -10.862  1.00  0.00           N  
ATOM   1644  CA  ALA A 206      -4.854  13.332 -12.059  1.00  0.00           C  
ATOM   1645  C   ALA A 206      -5.535  11.992 -11.839  1.00  0.00           C  
ATOM   1646  O   ALA A 206      -5.133  11.205 -10.986  1.00  0.00           O  
ATOM   1647  CB  ALA A 206      -3.828  13.197 -13.171  1.00  0.00           C  
ATOM   1648  N   ASP A 207      -6.522  11.696 -12.693  1.00  0.00           N  
ATOM   1649  CA  ASP A 207      -7.238  10.414 -12.673  1.00  0.00           C  
ATOM   1650  C   ASP A 207      -6.598   9.405 -13.625  1.00  0.00           C  
ATOM   1651  O   ASP A 207      -7.127   8.305 -13.854  1.00  0.00           O  
ATOM   1652  CB  ASP A 207      -8.688  10.638 -13.080  1.00  0.00           C  
ATOM   1653  CG  ASP A 207      -9.437  11.515 -12.099  1.00  0.00           C  
ATOM   1654  OD1 ASP A 207      -9.135  11.502 -10.921  1.00  0.00           O  
ATOM   1655  OD2 ASP A 207     -10.283  12.241 -12.539  1.00  0.00           O1-
ATOM   1656  N   SER A 208      -5.494   9.837 -14.220  1.00  0.00           N  
ATOM   1657  CA  SER A 208      -4.686   9.093 -15.167  1.00  0.00           C  
ATOM   1658  C   SER A 208      -3.267   9.613 -15.120  1.00  0.00           C  
ATOM   1659  O   SER A 208      -3.032  10.824 -15.185  1.00  0.00           O  
ATOM   1660  CB  SER A 208      -5.228   9.210 -16.571  1.00  0.00           C  
ATOM   1661  OG  SER A 208      -4.373   8.566 -17.479  1.00  0.00           O  
ATOM   1662  N   VAL A 209      -2.299   8.697 -15.013  1.00  0.00           N  
ATOM   1663  CA  VAL A 209      -0.883   8.989 -14.800  1.00  0.00           C  
ATOM   1664  C   VAL A 209      -0.031   8.152 -15.760  1.00  0.00           C  
ATOM   1665  O   VAL A 209      -0.382   7.009 -16.063  1.00  0.00           O  
ATOM   1666  CB  VAL A 209      -0.500   8.742 -13.320  1.00  0.00           C  
ATOM   1667  CG1 VAL A 209      -1.150   9.785 -12.394  1.00  0.00           C  
ATOM   1668  CG2 VAL A 209      -0.859   7.325 -12.832  1.00  0.00           C  
ATOM   1669  N   LEU A 210       1.113   8.700 -16.201  1.00  0.00           N  
ATOM   1670  CA  LEU A 210       2.015   7.914 -17.039  1.00  0.00           C  
ATOM   1671  C   LEU A 210       3.185   7.396 -16.217  1.00  0.00           C  
ATOM   1672  O   LEU A 210       4.041   8.176 -15.791  1.00  0.00           O  
ATOM   1673  CB  LEU A 210       2.529   8.771 -18.211  1.00  0.00           C  
ATOM   1674  CG  LEU A 210       3.551   8.113 -19.201  1.00  0.00           C  
ATOM   1675  CD1 LEU A 210       2.911   6.921 -19.906  1.00  0.00           C  
ATOM   1676  CD2 LEU A 210       3.993   9.156 -20.218  1.00  0.00           C  
ATOM   1677  N   TRP A 211       3.219   6.103 -15.874  1.00  0.00           N  
ATOM   1678  CA  TRP A 211       4.300   5.542 -15.057  1.00  0.00           C  
ATOM   1679  C   TRP A 211       4.879   4.327 -15.754  1.00  0.00           C  
ATOM   1680  O   TRP A 211       4.141   3.403 -16.097  1.00  0.00           O  
ATOM   1681  CB  TRP A 211       3.827   5.219 -13.629  1.00  0.00           C  
ATOM   1682  CG  TRP A 211       3.575   6.394 -12.726  1.00  0.00           C  
ATOM   1683  CD1 TRP A 211       4.253   7.566 -12.739  1.00  0.00           C  
ATOM   1684  CD2 TRP A 211       2.622   6.517 -11.622  1.00  0.00           C  
ATOM   1685  NE1 TRP A 211       3.747   8.420 -11.788  1.00  0.00           N  
ATOM   1686  CE2 TRP A 211       2.741   7.825 -11.062  1.00  0.00           C  
ATOM   1687  CE3 TRP A 211       1.679   5.654 -11.023  1.00  0.00           C  
ATOM   1688  CZ2 TRP A 211       1.947   8.264  -9.994  1.00  0.00           C  
ATOM   1689  CZ3 TRP A 211       0.908   6.071  -9.921  1.00  0.00           C  
ATOM   1690  CH2 TRP A 211       1.031   7.374  -9.413  1.00  0.00           C  
ATOM   1691  N   GLY A 212       6.209   4.332 -15.941  1.00  0.00           N  
ATOM   1692  CA  GLY A 212       6.862   3.185 -16.559  1.00  0.00           C  
ATOM   1693  C   GLY A 212       6.575   3.065 -18.047  1.00  0.00           C  
ATOM   1694  O   GLY A 212       6.676   1.982 -18.612  1.00  0.00           O  
ATOM   1695  N   GLY A 213       6.132   4.158 -18.692  1.00  0.00           N  
ATOM   1696  CA  GLY A 213       5.675   4.173 -20.077  1.00  0.00           C  
ATOM   1697  C   GLY A 213       4.247   3.638 -20.269  1.00  0.00           C  
ATOM   1698  O   GLY A 213       3.708   3.779 -21.366  1.00  0.00           O  
ATOM   1699  N   HIS A 214       3.619   3.084 -19.217  1.00  0.00           N  
ATOM   1700  CA  HIS A 214       2.214   2.698 -19.217  1.00  0.00           C  
ATOM   1701  C   HIS A 214       1.347   3.923 -18.935  1.00  0.00           C  
ATOM   1702  O   HIS A 214       1.617   4.668 -17.992  1.00  0.00           O  
ATOM   1703  CB  HIS A 214       1.925   1.628 -18.152  1.00  0.00           C  
ATOM   1704  CG  HIS A 214       2.680   0.334 -18.311  1.00  0.00           C  
ATOM   1705  ND1 HIS A 214       2.165  -0.832 -18.883  1.00  0.00           N  
ATOM   1706  CD2 HIS A 214       3.931   0.084 -17.824  1.00  0.00           C  
ATOM   1707  CE1 HIS A 214       3.123  -1.756 -18.718  1.00  0.00           C  
ATOM   1708  NE2 HIS A 214       4.193  -1.236 -18.090  1.00  0.00           N  
ATOM   1709  N   LYS A 215       0.232   4.038 -19.664  1.00  0.00           N  
ATOM   1710  CA  LYS A 215      -0.898   4.857 -19.248  1.00  0.00           C  
ATOM   1711  C   LYS A 215      -1.731   4.013 -18.285  1.00  0.00           C  
ATOM   1712  O   LYS A 215      -2.107   2.890 -18.618  1.00  0.00           O  
ATOM   1713  CB  LYS A 215      -1.723   5.301 -20.461  1.00  0.00           C  
ATOM   1714  CG  LYS A 215      -0.972   6.311 -21.339  1.00  0.00           C  
ATOM   1715  CD  LYS A 215      -1.846   6.745 -22.522  1.00  0.00           C  
ATOM   1716  CE  LYS A 215      -1.091   7.752 -23.390  1.00  0.00           C  
ATOM   1717  NZ  LYS A 215      -1.906   8.190 -24.535  1.00  0.00           N1+
ATOM   1718  N   VAL A 216      -1.993   4.559 -17.091  1.00  0.00           N  
ATOM   1719  CA  VAL A 216      -2.709   3.889 -16.009  1.00  0.00           C  
ATOM   1720  C   VAL A 216      -3.756   4.861 -15.451  1.00  0.00           C  
ATOM   1721  O   VAL A 216      -3.550   6.073 -15.454  1.00  0.00           O  
ATOM   1722  CB  VAL A 216      -1.737   3.366 -14.920  1.00  0.00           C  
ATOM   1723  CG1 VAL A 216      -2.469   2.432 -13.938  1.00  0.00           C  
ATOM   1724  CG2 VAL A 216      -0.544   2.584 -15.504  1.00  0.00           C  
ATOM   1725  N   PHE A 217      -4.922   4.330 -15.072  1.00  0.00           N  
ATOM   1726  CA  PHE A 217      -6.114   5.067 -14.634  1.00  0.00           C  
ATOM   1727  C   PHE A 217      -6.527   4.691 -13.201  1.00  0.00           C  
ATOM   1728  O   PHE A 217      -6.240   3.588 -12.729  1.00  0.00           O  
ATOM   1729  CB  PHE A 217      -7.261   4.801 -15.624  1.00  0.00           C  
ATOM   1730  CG  PHE A 217      -7.070   5.435 -16.994  1.00  0.00           C  
ATOM   1731  CD1 PHE A 217      -6.244   4.825 -17.961  1.00  0.00           C  
ATOM   1732  CE1 PHE A 217      -6.109   5.397 -19.238  1.00  0.00           C  
ATOM   1733  CZ  PHE A 217      -6.805   6.575 -19.561  1.00  0.00           C  
ATOM   1734  CE2 PHE A 217      -7.637   7.183 -18.605  1.00  0.00           C  
ATOM   1735  CD2 PHE A 217      -7.761   6.620 -17.321  1.00  0.00           C  
ATOM   1736  N   MET A 218      -7.240   5.586 -12.507  1.00  0.00           N  
ATOM   1737  CA  MET A 218      -7.658   5.371 -11.107  1.00  0.00           C  
ATOM   1738  C   MET A 218      -8.874   4.439 -10.911  1.00  0.00           C  
ATOM   1739  O   MET A 218      -9.159   4.057  -9.779  1.00  0.00           O  
ATOM   1740  CB  MET A 218      -7.810   6.720 -10.379  1.00  0.00           C  
ATOM   1741  CG  MET A 218      -8.906   7.654 -10.917  1.00  0.00           C  
ATOM   1742  SD  MET A 218     -10.637   7.158 -10.703  1.00  0.00           S  
ATOM   1743  CE  MET A 218     -10.776   7.071  -8.897  1.00  0.00           C  
ATOM   1744  N   VAL A 219      -9.562   4.045 -11.987  1.00  0.00           N  
ATOM   1745  CA  VAL A 219     -10.698   3.105 -11.992  1.00  0.00           C  
ATOM   1746  C   VAL A 219     -10.796   2.426 -13.363  1.00  0.00           C  
ATOM   1747  O   VAL A 219     -10.217   2.907 -14.340  1.00  0.00           O  
ATOM   1748  CB  VAL A 219     -12.010   3.832 -11.607  1.00  0.00           C  
ATOM   1749  CG1 VAL A 219     -12.530   4.770 -12.705  1.00  0.00           C  
ATOM   1750  CG2 VAL A 219     -13.137   2.869 -11.209  1.00  0.00           C  
ATOM   1751  N   LYS A 220     -11.524   1.309 -13.456  1.00  0.00           N  
ATOM   1752  CA  LYS A 220     -11.755   0.588 -14.715  1.00  0.00           C  
ATOM   1753  C   LYS A 220     -12.991   1.098 -15.474  1.00  0.00           C  
ATOM   1754  O   LYS A 220     -13.918   1.602 -14.843  1.00  0.00           O  
ATOM   1755  CB  LYS A 220     -11.829  -0.917 -14.424  1.00  0.00           C  
ATOM   1756  CG  LYS A 220     -13.156  -1.436 -13.859  1.00  0.00           C  
ATOM   1757  CD  LYS A 220     -13.012  -2.922 -13.502  1.00  0.00           C  
ATOM   1758  CE  LYS A 220     -12.572  -3.163 -12.048  1.00  0.00           C  
ATOM   1759  NZ  LYS A 220     -13.716  -3.103 -11.107  1.00  0.00           N1+
ATOM   1760  N   PRO A 221     -13.110   0.840 -16.791  1.00  0.00           N  
ATOM   1761  CA  PRO A 221     -14.401   0.844 -17.481  1.00  0.00           C  
ATOM   1762  C   PRO A 221     -15.229  -0.348 -16.970  1.00  0.00           C  
ATOM   1763  O   PRO A 221     -14.953  -1.500 -17.308  1.00  0.00           O  
ATOM   1764  CD  PRO A 221     -12.043   0.551 -17.732  1.00  0.00           C  
ATOM   1765  CG  PRO A 221     -12.576   1.057 -19.070  1.00  0.00           C  
ATOM   1766  CB  PRO A 221     -14.076   0.761 -18.981  1.00  0.00           C  
ATOM   1767  N   GLU A 222     -16.217  -0.095 -16.113  1.00  0.00           N  
ATOM   1768  CA  GLU A 222     -16.772  -1.114 -15.223  1.00  0.00           C  
ATOM   1769  C   GLU A 222     -18.080  -1.732 -15.757  1.00  0.00           C  
ATOM   1770  O   GLU A 222     -18.826  -2.350 -14.997  1.00  0.00           O  
ATOM   1771  CB  GLU A 222     -16.869  -0.526 -13.802  1.00  0.00           C  
ATOM   1772  CG  GLU A 222     -16.828  -1.604 -12.708  1.00  0.00           C  
ATOM   1773  CD  GLU A 222     -16.576  -0.991 -11.332  1.00  0.00           C  
ATOM   1774  OE1 GLU A 222     -15.387  -0.920 -10.948  1.00  0.00           O  
ATOM   1775  OE2 GLU A 222     -17.574  -0.600 -10.688  1.00  0.00           O1-
ATOM   1776  N   GLU A 223     -18.349  -1.578 -17.063  1.00  0.00           N  
ATOM   1777  CA  GLU A 223     -19.508  -2.132 -17.758  1.00  0.00           C  
ATOM   1778  C   GLU A 223     -19.137  -2.766 -19.112  1.00  0.00           C  
ATOM   1779  O   GLU A 223     -19.636  -3.864 -19.360  1.00  0.00           O  
ATOM   1780  CB  GLU A 223     -20.607  -1.066 -17.926  1.00  0.00           C  
ATOM   1781  CG  GLU A 223     -21.234  -0.636 -16.592  1.00  0.00           C  
ATOM   1782  CD  GLU A 223     -22.408   0.318 -16.812  1.00  0.00           C  
ATOM   1783  OE1 GLU A 223     -22.146   1.539 -16.883  1.00  0.00           O  
ATOM   1784  OE2 GLU A 223     -23.547  -0.189 -16.909  1.00  0.00           O1-
ATOM   1785  N   PRO A 224     -18.284  -2.173 -19.982  1.00  0.00           N  
ATOM   1786  CA  PRO A 224     -17.927  -2.790 -21.259  1.00  0.00           C  
ATOM   1787  C   PRO A 224     -16.764  -3.790 -21.140  1.00  0.00           C  
ATOM   1788  O   PRO A 224     -16.598  -4.608 -22.045  1.00  0.00           O  
ATOM   1789  CB  PRO A 224     -17.570  -1.621 -22.179  1.00  0.00           C  
ATOM   1790  CG  PRO A 224     -16.940  -0.618 -21.218  1.00  0.00           C  
ATOM   1791  CD  PRO A 224     -17.740  -0.817 -19.931  1.00  0.00           C  
ATOM   1792  N   PHE A 225     -15.978  -3.731 -20.050  1.00  0.00           N  
ATOM   1793  CA  PHE A 225     -14.787  -4.553 -19.836  1.00  0.00           C  
ATOM   1794  C   PHE A 225     -14.721  -5.168 -18.427  1.00  0.00           C  
ATOM   1795  O   PHE A 225     -13.710  -5.784 -18.084  1.00  0.00           O  
ATOM   1796  CB  PHE A 225     -13.525  -3.744 -20.185  1.00  0.00           C  
ATOM   1797  CG  PHE A 225     -13.454  -3.263 -21.626  1.00  0.00           C  
ATOM   1798  CD1 PHE A 225     -13.324  -1.891 -21.913  1.00  0.00           C  
ATOM   1799  CD2 PHE A 225     -13.506  -4.189 -22.687  1.00  0.00           C  
ATOM   1800  CE1 PHE A 225     -13.269  -1.446 -23.245  1.00  0.00           C  
ATOM   1801  CE2 PHE A 225     -13.455  -3.744 -24.019  1.00  0.00           C  
ATOM   1802  CZ  PHE A 225     -13.338  -2.372 -24.299  1.00  0.00           C  
ATOM   1803  N   GLN A 226     -15.810  -5.079 -17.647  1.00  0.00           N  
ATOM   1804  CA  GLN A 226     -16.016  -5.890 -16.450  1.00  0.00           C  
ATOM   1805  C   GLN A 226     -16.504  -7.317 -16.789  1.00  0.00           C  
ATOM   1806  O   GLN A 226     -16.035  -8.241 -16.122  1.00  0.00           O  
ATOM   1807  CB  GLN A 226     -16.948  -5.146 -15.478  1.00  0.00           C  
ATOM   1808  CG  GLN A 226     -17.093  -5.812 -14.100  1.00  0.00           C  
ATOM   1809  CD  GLN A 226     -15.786  -5.834 -13.302  1.00  0.00           C  
ATOM   1810  OE1 GLN A 226     -15.488  -4.891 -12.573  1.00  0.00           O  
ATOM   1811  NE2 GLN A 226     -14.999  -6.906 -13.432  1.00  0.00           N  
ATOM   1812  N   PRO A 227     -17.324  -7.560 -17.842  1.00  0.00           N  
ATOM   1813  CA  PRO A 227     -17.679  -8.911 -18.290  1.00  0.00           C  
ATOM   1814  C   PRO A 227     -16.491  -9.730 -18.824  1.00  0.00           C  
ATOM   1815  O   PRO A 227     -16.595 -10.953 -18.913  1.00  0.00           O  
ATOM   1816  CB  PRO A 227     -18.744  -8.728 -19.378  1.00  0.00           C  
ATOM   1817  CG  PRO A 227     -19.361  -7.373 -19.050  1.00  0.00           C  
ATOM   1818  CD  PRO A 227     -18.147  -6.594 -18.558  1.00  0.00           C  
ATOM   1819  N   VAL A 228     -15.361  -9.068 -19.122  1.00  0.00           N  
ATOM   1820  CA  VAL A 228     -14.079  -9.659 -19.393  1.00  0.00           C  
ATOM   1821  C   VAL A 228     -13.562 -10.568 -18.281  1.00  0.00           C  
ATOM   1822  O   VAL A 228     -13.314 -10.141 -17.150  1.00  0.00           O  
ATOM   1823  CB  VAL A 228     -13.122  -8.514 -19.679  1.00  0.00           C  
ATOM   1824  CG1 VAL A 228     -11.828  -8.975 -19.877  1.00  0.00           C  
ATOM   1825  CG2 VAL A 228     -13.600  -7.766 -20.917  1.00  0.00           C  
ATOM   1826  N   LYS A 229     -13.320 -11.827 -18.652  1.00  0.00           N  
ATOM   1827  CA  LYS A 229     -12.855 -12.844 -17.718  1.00  0.00           C  
ATOM   1828  C   LYS A 229     -13.776 -13.021 -16.528  1.00  0.00           C  
ATOM   1829  O   LYS A 229     -13.366 -12.922 -15.372  1.00  0.00           O  
ATOM   1830  CB  LYS A 229     -11.417 -12.602 -17.275  1.00  0.00           C  
ATOM   1831  CG  LYS A 229     -10.369 -12.601 -18.401  1.00  0.00           C  
ATOM   1832  CD  LYS A 229     -10.304 -13.992 -19.101  1.00  0.00           C  
ATOM   1833  CE  LYS A 229      -9.165 -14.095 -20.082  1.00  0.00           C  
ATOM   1834  NZ  LYS A 229      -9.197 -15.391 -20.846  1.00  0.00           N1+
ATOM   1835  N   GLU A 230     -15.032 -13.303 -16.839  1.00  0.00           N  
ATOM   1836  CA  GLU A 230     -16.044 -13.554 -15.837  1.00  0.00           C  
ATOM   1837  C   GLU A 230     -15.456 -14.604 -14.907  1.00  0.00           C  
ATOM   1838  O   GLU A 230     -14.791 -15.536 -15.358  1.00  0.00           O  
ATOM   1839  CB  GLU A 230     -17.346 -13.987 -16.519  1.00  0.00           C  
ATOM   1840  CG  GLU A 230     -18.530 -14.204 -15.594  1.00  0.00           C  
ATOM   1841  CD  GLU A 230     -18.533 -15.586 -15.055  1.00  0.00           C  
ATOM   1842  OE1 GLU A 230     -18.140 -16.469 -15.792  1.00  0.00           O  
ATOM   1843  OE2 GLU A 230     -18.834 -15.781 -13.883  1.00  0.00           O1-
ATOM   1844  N   ALA A 231     -15.663 -14.451 -13.601  1.00  0.00           N  
ATOM   1845  CA  ALA A 231     -15.029 -15.350 -12.647  1.00  0.00           C  
ATOM   1846  C   ALA A 231     -15.281 -16.833 -12.890  1.00  0.00           C  
ATOM   1847  O   ALA A 231     -14.374 -17.631 -12.670  1.00  0.00           O  
ATOM   1848  CB  ALA A 231     -15.499 -15.020 -11.247  1.00  0.00           C  
ATOM   1849  N   THR A 232     -16.471 -17.247 -13.316  1.00  0.00           N  
ATOM   1850  CA  THR A 232     -16.686 -18.682 -13.495  1.00  0.00           C  
ATOM   1851  C   THR A 232     -15.792 -19.184 -14.618  1.00  0.00           C  
ATOM   1852  O   THR A 232     -15.042 -20.154 -14.453  1.00  0.00           O  
ATOM   1853  CB  THR A 232     -18.144 -19.015 -13.876  1.00  0.00           C  
ATOM   1854  OG1 THR A 232     -19.026 -18.513 -12.874  1.00  0.00           O  
ATOM   1855  CG2 THR A 232     -18.298 -20.542 -13.954  1.00  0.00           C  
ATOM   1856  N   GLN A 233     -15.842 -18.489 -15.759  1.00  0.00           N  
ATOM   1857  CA  GLN A 233     -15.037 -18.878 -16.916  1.00  0.00           C  
ATOM   1858  C   GLN A 233     -13.544 -18.788 -16.622  1.00  0.00           C  
ATOM   1859  O   GLN A 233     -12.767 -19.650 -17.042  1.00  0.00           O  
ATOM   1860  CB  GLN A 233     -15.369 -17.978 -18.111  1.00  0.00           C  
ATOM   1861  CG  GLN A 233     -14.674 -18.347 -19.439  1.00  0.00           C  
ATOM   1862  CD  GLN A 233     -15.096 -19.694 -19.982  1.00  0.00           C  
ATOM   1863  OE1 GLN A 233     -16.290 -19.996 -20.054  1.00  0.00           O  
ATOM   1864  NE2 GLN A 233     -14.127 -20.503 -20.384  1.00  0.00           N  
ATOM   1865  N   LEU A 234     -13.153 -17.771 -15.869  1.00  0.00           N  
ATOM   1866  CA  LEU A 234     -11.772 -17.545 -15.513  1.00  0.00           C  
ATOM   1867  C   LEU A 234     -11.243 -18.656 -14.634  1.00  0.00           C  
ATOM   1868  O   LEU A 234     -10.148 -19.166 -14.875  1.00  0.00           O  
ATOM   1869  CB  LEU A 234     -11.677 -16.204 -14.812  1.00  0.00           C  
ATOM   1870  CG  LEU A 234     -10.344 -15.765 -14.281  1.00  0.00           C  
ATOM   1871  CD1 LEU A 234      -9.305 -15.678 -15.406  1.00  0.00           C  
ATOM   1872  CD2 LEU A 234     -10.578 -14.423 -13.610  1.00  0.00           C  
ATOM   1873  N   MET A 235     -12.007 -19.029 -13.606  1.00  0.00           N  
ATOM   1874  CA  MET A 235     -11.593 -20.100 -12.724  1.00  0.00           C  
ATOM   1875  C   MET A 235     -11.461 -21.386 -13.507  1.00  0.00           C  
ATOM   1876  O   MET A 235     -10.514 -22.142 -13.283  1.00  0.00           O  
ATOM   1877  CB  MET A 235     -12.577 -20.245 -11.575  1.00  0.00           C  
ATOM   1878  CG  MET A 235     -12.496 -19.111 -10.544  1.00  0.00           C  
ATOM   1879  SD  MET A 235     -13.539 -19.382  -9.095  1.00  0.00           S  
ATOM   1880  CE  MET A 235     -15.175 -19.033  -9.764  1.00  0.00           C  
ATOM   1881  N   ASN A 236     -12.373 -21.629 -14.454  1.00  0.00           N  
ATOM   1882  CA  ASN A 236     -12.272 -22.841 -15.236  1.00  0.00           C  
ATOM   1883  C   ASN A 236     -10.984 -22.849 -16.053  1.00  0.00           C  
ATOM   1884  O   ASN A 236     -10.276 -23.857 -16.054  1.00  0.00           O  
ATOM   1885  CB  ASN A 236     -13.485 -22.992 -16.131  1.00  0.00           C  
ATOM   1886  CG  ASN A 236     -14.725 -23.383 -15.371  1.00  0.00           C  
ATOM   1887  OD1 ASN A 236     -14.659 -23.886 -14.244  1.00  0.00           O  
ATOM   1888  ND2 ASN A 236     -15.865 -23.170 -15.972  1.00  0.00           N  
ATOM   1889  N   GLU A 237     -10.628 -21.716 -16.677  1.00  0.00           N  
ATOM   1890  CA  GLU A 237      -9.392 -21.649 -17.457  1.00  0.00           C  
ATOM   1891  C   GLU A 237      -8.153 -21.845 -16.583  1.00  0.00           C  
ATOM   1892  O   GLU A 237      -7.203 -22.535 -16.978  1.00  0.00           O  
ATOM   1893  CB  GLU A 237      -9.286 -20.304 -18.184  1.00  0.00           C  
ATOM   1894  CG  GLU A 237     -10.278 -20.119 -19.328  1.00  0.00           C  
ATOM   1895  CD  GLU A 237     -10.209 -18.746 -19.963  1.00  0.00           C  
ATOM   1896  OE1 GLU A 237      -9.446 -17.915 -19.490  1.00  0.00           O  
ATOM   1897  OE2 GLU A 237     -10.925 -18.529 -20.921  1.00  0.00           O1-
ATOM   1898  N   LEU A 238      -8.161 -21.262 -15.380  1.00  0.00           N  
ATOM   1899  CA  LEU A 238      -7.026 -21.379 -14.474  1.00  0.00           C  
ATOM   1900  C   LEU A 238      -6.815 -22.842 -14.073  1.00  0.00           C  
ATOM   1901  O   LEU A 238      -5.678 -23.315 -13.986  1.00  0.00           O  
ATOM   1902  CB  LEU A 238      -7.270 -20.480 -13.246  1.00  0.00           C  
ATOM   1903  CG  LEU A 238      -7.236 -18.909 -13.511  1.00  0.00           C  
ATOM   1904  CD1 LEU A 238      -7.770 -18.173 -12.294  1.00  0.00           C  
ATOM   1905  CD2 LEU A 238      -5.812 -18.433 -13.794  1.00  0.00           C  
ATOM   1906  N   VAL A 239      -7.912 -23.569 -13.866  1.00  0.00           N  
ATOM   1907  CA  VAL A 239      -7.854 -24.990 -13.548  1.00  0.00           C  
ATOM   1908  C   VAL A 239      -7.444 -25.842 -14.749  1.00  0.00           C  
ATOM   1909  O   VAL A 239      -6.570 -26.706 -14.643  1.00  0.00           O  
ATOM   1910  CB  VAL A 239      -9.212 -25.487 -13.007  1.00  0.00           C  
ATOM   1911  CG1 VAL A 239      -9.213 -27.027 -12.849  1.00  0.00           C  
ATOM   1912  CG2 VAL A 239      -9.473 -24.831 -11.655  1.00  0.00           C  
ATOM   1913  N   TYR A 240      -8.054 -25.608 -15.913  1.00  0.00           N  
ATOM   1914  CA  TYR A 240      -7.752 -26.424 -17.082  1.00  0.00           C  
ATOM   1915  C   TYR A 240      -6.323 -26.242 -17.570  1.00  0.00           C  
ATOM   1916  O   TYR A 240      -5.740 -27.174 -18.125  1.00  0.00           O  
ATOM   1917  CB  TYR A 240      -8.733 -26.151 -18.228  1.00  0.00           C  
ATOM   1918  CG  TYR A 240     -10.135 -26.717 -18.010  1.00  0.00           C  
ATOM   1919  CD1 TYR A 240     -11.242 -25.881 -18.060  1.00  0.00           C  
ATOM   1920  CD2 TYR A 240     -10.309 -28.073 -17.748  1.00  0.00           C  
ATOM   1921  CE1 TYR A 240     -12.506 -26.396 -17.852  1.00  0.00           C  
ATOM   1922  CE2 TYR A 240     -11.573 -28.579 -17.539  1.00  0.00           C  
ATOM   1923  CZ  TYR A 240     -12.667 -27.744 -17.591  1.00  0.00           C  
ATOM   1924  OH  TYR A 240     -13.930 -28.248 -17.384  1.00  0.00           O  
ATOM   1925  N   SER A 241      -5.736 -25.072 -17.323  1.00  0.00           N  
ATOM   1926  CA  SER A 241      -4.358 -24.782 -17.705  1.00  0.00           C  
ATOM   1927  C   SER A 241      -3.313 -25.689 -17.022  1.00  0.00           C  
ATOM   1928  O   SER A 241      -2.191 -25.800 -17.525  1.00  0.00           O  
ATOM   1929  CB  SER A 241      -4.041 -23.330 -17.398  1.00  0.00           C  
ATOM   1930  OG  SER A 241      -4.792 -22.461 -18.211  1.00  0.00           O  
ATOM   1931  N   GLN A 242      -3.673 -26.320 -15.892  1.00  0.00           N  
ATOM   1932  CA  GLN A 242      -2.797 -27.212 -15.121  1.00  0.00           C  
ATOM   1933  C   GLN A 242      -1.553 -26.536 -14.550  1.00  0.00           C  
ATOM   1934  O   GLN A 242      -1.476 -25.314 -14.415  1.00  0.00           O  
ATOM   1935  OXT GLN A 242      -0.698 -27.250 -14.028  1.00  0.00           O1-
ATOM   1936  CB  GLN A 242      -2.347 -28.423 -15.963  1.00  0.00           C  
ATOM   1937  CG  GLN A 242      -3.466 -29.336 -16.418  1.00  0.00           C  
ATOM   1938  CD  GLN A 242      -4.136 -30.061 -15.277  1.00  0.00           C  
ATOM   1939  OE1 GLN A 242      -3.484 -30.749 -14.484  1.00  0.00           O  
ATOM   1940  NE2 GLN A 242      -5.446 -29.911 -15.181  1.00  0.00           N  
TER    1941      GLN A 242 
ATOM   1942  N   THR B 301       1.704   0.460 -25.533  1.00  0.00           N1+
ATOM   1943  CA  THR B 301       1.357  -0.365 -24.338  1.00  0.00           C  
ATOM   1944  C   THR B 301      -0.115  -0.178 -23.984  1.00  0.00           C  
ATOM   1945  O   THR B 301      -0.655   0.921 -24.099  1.00  0.00           O  
ATOM   1946  CB  THR B 301       2.203   0.033 -23.117  1.00  0.00           C  
ATOM   1947  OG1 THR B 301       1.845   1.357 -22.704  1.00  0.00           O  
ATOM   1948  CG2 THR B 301       3.690  -0.001 -23.461  1.00  0.00           C  
ATOM   1949  N   GLU B 302      -0.760  -1.254 -23.549  1.00  0.00           N  
ATOM   1950  CA  GLU B 302      -2.171  -1.198 -23.190  1.00  0.00           C  
ATOM   1951  C   GLU B 302      -2.404  -0.347 -21.950  1.00  0.00           C  
ATOM   1952  O   GLU B 302      -1.531  -0.239 -21.089  1.00  0.00           O  
ATOM   1953  CB  GLU B 302      -2.706  -2.609 -22.942  1.00  0.00           C  
ATOM   1954  CG  GLU B 302      -1.965  -3.364 -21.843  1.00  0.00           C  
ATOM   1955  CD  GLU B 302      -2.491  -4.778 -21.651  1.00  0.00           C  
ATOM   1956  OE1 GLU B 302      -1.826  -5.589 -20.970  1.00  0.00           O  
ATOM   1957  OE2 GLU B 302      -3.577  -5.073 -22.178  1.00  0.00           O1-
ATOM   1958  N   ASN B 303      -3.585   0.260 -21.876  1.00  0.00           N  
ATOM   1959  CA  ASN B 303      -3.965   1.082 -20.731  1.00  0.00           C  
ATOM   1960  C   ASN B 303      -4.270   0.152 -19.567  1.00  0.00           C  
ATOM   1961  O   ASN B 303      -4.742  -0.967 -19.766  1.00  0.00           O  
ATOM   1962  CB  ASN B 303      -5.214   1.919 -21.036  1.00  0.00           C  
ATOM   1963  CG  ASN B 303      -4.976   2.963 -22.110  1.00  0.00           C  
ATOM   1964  OD1 ASN B 303      -3.833   3.317 -22.416  1.00  0.00           O  
ATOM   1965  ND2 ASN B 303      -6.061   3.479 -22.676  1.00  0.00           N  
ATOM   1966  N   LEU B 304      -4.022   0.623 -18.353  1.00  0.00           N  
ATOM   1967  CA  LEU B 304      -4.262  -0.197 -17.176  1.00  0.00           C  
ATOM   1968  C   LEU B 304      -5.102   0.565 -16.166  1.00  0.00           C  
ATOM   1969  O   LEU B 304      -5.394   1.743 -16.354  1.00  0.00           O  
ATOM   1970  CB  LEU B 304      -2.920  -0.572 -16.533  1.00  0.00           C  
ATOM   1971  CG  LEU B 304      -1.822  -1.082 -17.475  1.00  0.00           C  
ATOM   1972  CD1 LEU B 304      -0.502  -1.260 -16.714  1.00  0.00           C  
ATOM   1973  CD2 LEU B 304      -2.262  -2.388 -18.103  1.00  0.00           C  
ATOM   1974  N   TYR B 305      -5.600  -0.138 -15.152  1.00  0.00           N  
ATOM   1975  CA  TYR B 305      -6.243   0.497 -14.011  1.00  0.00           C  
ATOM   1976  C   TYR B 305      -5.708  -0.093 -12.715  1.00  0.00           C  
ATOM   1977  O   TYR B 305      -5.391  -1.283 -12.631  1.00  0.00           O  
ATOM   1978  CB  TYR B 305      -7.773   0.453 -14.105  1.00  0.00           C  
ATOM   1979  CG  TYR B 305      -8.439  -0.900 -13.894  1.00  0.00           C  
ATOM   1980  CD1 TYR B 305      -8.660  -1.371 -12.583  1.00  0.00           C  
ATOM   1981  CE1 TYR B 305      -9.129  -2.678 -12.369  1.00  0.00           C  
ATOM   1982  CZ  TYR B 305      -9.384  -3.527 -13.472  1.00  0.00           C  
ATOM   1983  OH  TYR B 305      -9.786  -4.814 -13.266  1.00  0.00           O  
ATOM   1984  CE2 TYR B 305      -9.199  -3.040 -14.788  1.00  0.00           C  
ATOM   1985  CD2 TYR B 305      -8.729  -1.731 -14.994  1.00  0.00           C  
ATOM   1986  N   PHE B 306      -5.553   0.763 -11.711  1.00  0.00           N  
ATOM   1987  CA  PHE B 306      -5.044   0.322 -10.420  1.00  0.00           C  
ATOM   1988  C   PHE B 306      -6.071  -0.559  -9.743  1.00  0.00           C  
ATOM   1989  O   PHE B 306      -7.250  -0.215  -9.697  1.00  0.00           O  
ATOM   1990  CB  PHE B 306      -4.722   1.522  -9.534  1.00  0.00           C  
ATOM   1991  CG  PHE B 306      -3.539   2.309 -10.000  1.00  0.00           C  
ATOM   1992  CD1 PHE B 306      -3.679   3.636 -10.379  1.00  0.00           C  
ATOM   1993  CD2 PHE B 306      -2.279   1.722 -10.065  1.00  0.00           C  
ATOM   1994  CE1 PHE B 306      -2.583   4.368 -10.816  1.00  0.00           C  
ATOM   1995  CE2 PHE B 306      -1.173   2.449 -10.502  1.00  0.00           C  
ATOM   1996  CZ  PHE B 306      -1.329   3.772 -10.877  1.00  0.00           C  
ATOM   1997  N   GLN B 307      -5.623  -1.701  -9.227  1.00  0.00           N  
ATOM   1998  CA  GLN B 307      -6.531  -2.628  -8.566  1.00  0.00           C  
ATOM   1999  C   GLN B 307      -6.712  -2.381  -7.080  1.00  0.00           C  
ATOM   2000  O   GLN B 307      -6.640  -3.303  -6.260  1.00  0.00           O  
ATOM   2001  CB  GLN B 307      -6.109  -4.081  -8.812  1.00  0.00           C  
ATOM   2002  CG  GLN B 307      -6.497  -4.597 -10.186  1.00  0.00           C  
ATOM   2003  CD  GLN B 307      -6.437  -6.108 -10.261  1.00  0.00           C  
ATOM   2004  OE1 GLN B 307      -5.358  -6.693 -10.260  1.00  0.00           O  
ATOM   2005  NE2 GLN B 307      -7.599  -6.746 -10.305  1.00  0.00           N  
ATOM   2006  N   SER B 308      -6.947  -1.118  -6.745  1.00  0.00           N  
ATOM   2007  CA  SER B 308      -7.193  -0.721  -5.366  1.00  0.00           C  
ATOM   2008  C   SER B 308      -8.684  -0.907  -5.160  1.00  0.00           C  
ATOM   2009  O   SER B 308      -9.438  -1.024  -6.120  1.00  0.00           O  
ATOM   2010  CB  SER B 308      -6.832   0.743  -5.137  1.00  0.00           C  
ATOM   2011  OG  SER B 308      -7.472   1.582  -6.080  1.00  0.00           O  
ATOM   2012  N   GLY B 309      -9.129  -0.924  -3.916  1.00  0.00           N  
ATOM   2013  CA  GLY B 309     -10.543  -1.141  -3.692  1.00  0.00           C  
ATOM   2014  C   GLY B 309     -11.387   0.091  -3.461  1.00  0.00           C  
ATOM   2015  O   GLY B 309     -10.893   1.211  -3.416  1.00  0.00           O  
ATOM   2016  N   THR B 310     -12.685  -0.126  -3.303  1.00  0.00           N  
ATOM   2017  CA  THR B 310     -13.621   0.970  -3.066  1.00  0.00           C  
ATOM   2018  C   THR B 310     -13.378   1.570  -1.675  1.00  0.00           C  
ATOM   2019  O   THR B 310     -12.864   2.697  -1.627  1.00  0.00           O  
ATOM   2020  CB  THR B 310     -15.066   0.475  -3.119  1.00  0.00           C  
ATOM   2021  OG1 THR B 310     -15.252  -0.338  -4.282  1.00  0.00           O  
ATOM   2022  CG2 THR B 310     -16.021   1.647  -3.169  1.00  0.00           C  
ATOM   2023  OXT THR B 310     -13.677   0.897  -0.664  1.00  0.00           O1-
TER    2024      THR B 310 
END
